# Supplementary material for: Tudor staphylococcal nuclease is a docking platform for stress granule components and is essential for SnRK1 activation in Arabidopsis
Source: EMBO J. 2021 Jul 21;40(17):e105043. doi: 10.15252/embj.2020105043 (PMC8447601; doi:10.15252/embj.2020105043)
Supplement: Supplementary file 4 — Dataset EV1 [file EMBJ-40-e105043-s002.xlsx]

## Sheet: TSN2_NS
Dataset EV1: Full list of significantly enriched proteins with TSN2-TAPa versus GFP-TAPa under no stress condition (TSN2_NS pool).
																								.
Protein Ids	Majority protein Ids	Gene name	Description	Difference (Log2 ratio TSN2-TAP/GFP-TAP)	P-value (T-test TSN2-TAP/GFP-TAP)	Unique peptides	Localization (SUBA consensus)	Number of proteins	Peptides	Razor + unique peptides	Sequence coverage [%]	Unique + razor sequence coverage [%]	Unique sequence coverage [%]	Mol. weight [kDa]	Sequence length	Q-value	Score	iBAQ Intensity TSN2-TAP R1	iBAQ Intensity TSN2-TAP R2	iBAQ Intensity TSN2-TAP Av.	iBAQ Intensity GFP-TAP R1	iBAQ Intensity GFP-TAP R2	iBAQ Intensity GFP-TAP Av.	.
AT1G01290.2;AT1G01290.1	AT1G01290.2	CNX3	cofactor of nitrate reductase and xanthine dehydrogenase 3	12.1827	0.00186231	3	mitochondrion	2	4	4	20.4	20.4	20.4	29.512	270	0	21.636	21.5782	23.0694	22.3238	10.1364	10.1458	10.1411
AT1G01320.2;AT1G01320.3;AT1G01320.1;AT4G28080.1	AT1G01320.2	REC1	Tetratricopeptide repeat (TPR)-like superfamily protein	7.98636	0.00448117	5	nucleus	4	13	13	8.1	8.1	7.7	197.5	1787	0	55.212	18.7281	17.264	17.9961	10.2184	9.8011	10.0097
AT1G01440.1	AT1G01440.1	AT1G01440.1	hypothetical protein (DUF3133)	6.83825	0.0336938	2	nucleus	1	4	4	5.3	5.3	5.3	74.07	664	0	5.832	15.5048	19.2276	17.3662	10.7179	10.338	10.528
AT1G01560.3;AT1G01560.2;AT1G01560.4;AT1G01560.1;AT2G43790.1	AT1G01560.3	MPK11	MAP kinase 11	10.0633	0.00685354	2	cytosol	5	6	2	16.8	5.5	5.5	39.653	346	0	3.3506	18.8966	21.1597	20.0281	9.59511	10.3345	9.96482
AT1G02170.1	AT1G02170.1	MCA-Ia	metacaspase 1	1.77311	0.0745539	5	cytosol	1	5	5	22.1	22.1	22.1	39.792	367	0	105.67	23.03	24.1659	23.598	22.3508	21.2989	21.8249
AT1G04140.1;AT1G04140.2	AT1G04140.1	AT1G04140.1	Transducin family protein / WD-40 repeat family protein	8.27389	0.000181069	3	plastid	2	4	4	6.2	6.2	6.2	85.674	790	0	44.296	18.7991	18.8838	18.8415	10.4159	10.7193	10.5676
AT1G04170.2;AT1G04170.1;AT4G18330.2;AT4G18330.1;AT2G18720.2;AT2G18720.1	AT1G04170.2	eIF2𝛾	eukaryotic translation initiation factor 2 gamma subunit	13.1668	0.000637834	8	cytosol	6	8	8	19.1	19.1	19.1	50.853	465	0	85.184	24.059	24.8696	24.4643	11.0581	11.5369	11.2975
AT1G04530.1	AT1G04530.1	TPR4	Tetratricopeptide repeat (TPR)-like superfamily protein	11.1647	0.00253125	3	cytosol	1	5	5	19.4	19.4	19.4	34.553	310	0	131.75	20.5528	22.0784	21.3156	9.91849	10.3833	10.1509
AT1G05805.1	AT1G05805.1	BH128	basic helix-loop-helix (bHLH) DNA-binding superfamily protein	8.99722	0.00745028	2	nucleus	1	2	2	6.4	6.4	6.4	38.951	362	0	3.7954	17.7246	19.9179	18.8212	10.0004	9.64763	9.82401
AT1G06000.1	AT1G06000.1	U89C1	UDP-Glycosyltransferase superfamily protein	11.2257	0.00276112	5	cytosol	1	9	9	28.3	28.3	28.3	48.122	435	0	26.754	22.6031	21.0289	21.816	10.3037	10.877	10.5903
AT1G07360.1;AT2G29580.1;AT5G07060.2;AT5G07060.1	AT1G07360.1	C3H4	CCCH-type zinc fingerfamily protein with RNA-binding domain-containing protein	7.4954	0.0776737	7	nucleus	4	12	12	28.9	28.9	28.9	53.587	481	0	35.881	21.7118	21.9508	21.8313	10.979	17.6928	14.3359
AT1G08050.1	AT1G08050.1	AT1G08050.1	Zinc finger (C3HC4-type RING finger) family protein	10.0416	0.00173268	4	nucleus	1	2	2	7.2	7.2	7.2	70.117	641	0	28.906	19.2008	20.3823	19.7915	9.70222	9.7976	9.74991
AT1G08420.2;AT1G08420.1;AT2G27210.2;AT2G27210.1	AT1G08420.2	BSL2	BRI1 suppressor 1 (BSU1)-like 2	9.41051	0.00510883	4	nucleus	4	8	8	9.2	9.2	6.6	108.08	1013	0	55.194	20.5791	18.9024	19.7408	9.8654	10.7951	10.3303
AT1G09010.1	AT1G09010.1	EBM	glycoside hydrolase family 2 protein	8.24399	0.0217333	3	vacuole	1	5	5	6.1	6.1	6.1	107.66	944	0	32.39	16.7917	20.2542	18.5229	9.87731	10.6806	10.279
AT1G10270.1	AT1G10270.1	PPR29	glutamine-rich protein 23	7.38594	0.00422611	3	mitochondrion	1	3	3	3.5	3.5	3.5	102.09	913	0	6.1363	17.7904	18.9132	18.3518	10.5762	11.3555	10.9659
AT1G12000.1	AT1G12000.1	PFPB1	Phosphofructokinase family protein	10.5688	0.00749285	4	golgi	1	9	6	14.7	10.2	10.2	61.459	566	0	22.66	19.6162	21.337	20.4766	8.92191	10.8937	9.90783
AT1G14610.1	AT1G14610.1	SYVM1	valyl-tRNA synthetase / valine-tRNA ligase (VALRS)	6.80499	0.00529772	3	mitochondrion	1	7	7	7.4	7.4	7.4	125.92	1108	0	28.889	17.4498	17.5674	17.5086	11.4072	9.99996	10.7036
AT1G14710.2;AT1G14710.1	AT1G14710.2	AT1G14710.2	hydroxyproline-rich glycoprotein family protein	9.4649	0.00613194	4	nucleus	2	7	7	12.6	12.6	12.6	66.203	601	0	17.239	20.1494	18.1347	19.142	9.35405	10.0002	9.67714
AT1G14830.1	AT1G14830.1	DRP1C	DYNAMIN-like 1C	11.8155	0.00327405	12	cytosol	1	16	12	29.5	24.6	22.6	68.722	614	0	50.383	22.1483	23.6541	22.9012	10.4888	11.6827	11.0858
AT1G17370.1;AT1G17370.2	AT1G17370.1	UBP1B	oligouridylate binding protein 1B	2.48913	0.00572826	5	nucleus	2	12	12	33.9	33.9	25.3	46.048	419	0	323.31	25.313	26.1845	25.7488	21.0475	21.4718	21.2597
AT1G17580.1	AT1G17580.1	MYO5	myosin 1	4.26311	0.0377664	2	cytosol	1	3	2	2.1	1.4	1.4	172.91	1520	0	3.1739	15.5622	13.8334	14.6978	11.3282	9.54118	10.4347
AT1G17720.2;AT1G17720.1	AT1G17720.2	2ABB	Protein phosphatase 2A%2C regulatory subunit PR55	9.93272	0.00605279	3	nucleus	2	7	6	14.6	13	13	56.175	500	0	71.256	19.3179	21.1192	20.2186	9.6493	10.9224	10.2858
AT1G17745.1;AT1G17745.2	AT1G17745.1	SERA2	D-3-phosphoglycerate dehydrogenase	9.04455	0.00491394	3	plastid	2	6	4	10.9	7.7	7.7	66.453	624	0	8.0293	18.7386	20.5109	19.6247	10.4049	10.7554	10.5802
AT1G18070.1;AT1G18070.2;AT1G18070.3	AT1G18070.1	eEF1A	Translation elongation factor EF1A/initiation factor IF2gamma family protein	8.68164	0.0530063	2	cytosol	3	3	3	8.1	8.1	8.1	59.242	532	0	42.894	16.1899	22.3374	19.2636	10.4419	10.7221	10.582
AT1G18150.3;AT1G18150.2;AT1G18150.1	AT1G18150.3	MPK8	Protein kinase superfamily protein	11.8068	0.00121667	4	nucleus	3	13	13	21.7	21.7	13.6	66.231	589	0	43.538	21.0465	20.9889	21.0177	8.62811	9.79365	9.21088
AT1G20950.1	AT1G20950.1	PFPA1	Phosphofructokinase family protein	3.16781	0.0162559	6	cytosol	1	14	14	26.4	26.4	14.3	67.118	614	0	142.61	24.6455	23.9876	24.3166	20.6643	21.6332	21.1487
AT1G22920.2;AT1G22920.1;AT1G71230.1	AT1G22920.2	CSN5A	COP9 signalosome 5A	9.30747	0.00279228	3	cytosol	3	3	3	9.7	9.7	9.7	39.105	351	0	5.3166	18.8867	20.2167	19.5517	10.4578	10.0306	10.2442
AT1G27970.1;AT1G27970.2	AT1G27970.1	NTF2B	nuclear transport factor 2B	13.4167	0.00123798	3	nucleus	2	2	2	19	19	19	14.002	126	0	13.81	23.1289	24.4387	23.7838	10.2313	10.5028	10.3671
AT1G30580.1	AT1G30580.1	OLA1	GTP binding protein	9.12927	0.00566567	2	cytosol	1	3	3	10.7	10.7	10.7	44.471	394	0	5.9499	18.4235	20.0253	19.2244	10.6602	9.53011	10.0952
AT1G35160.1;AT1G35160.2;AT3G02520.2;AT3G02520.1;AT5G16050.2;AT5G16050.1;AT1G26480.1	AT1G35160.1	GRF4	GF14 protein phi chain	10.767	0.000931479	3	cytosol	7	5	2	20.2	12	12	30.194	267	0	10.024	20.9326	20.543	20.7378	9.54818	10.3935	9.97082
AT1G35720.1	AT1G35720.1	ANXD1	annexin 1	10.1977	0.00313428	4	peroxisome	1	6	6	17.7	17.7	17.7	36.203	317	0	14.044	19.9734	21.3515	20.6624	10.0367	10.8928	10.4648
AT1G36160.2;AT1G36160.1	AT1G36160.2	ACC1	acetyl-CoA carboxylase 1	2.02252	0.0324569	23	cytosol	2	50	50	24.9	24.9	15.3	251.38	2254	0	174.98	22.4762	21.8392	22.1577	19.6966	20.5738	20.1352
AT1G43190.3;AT1G43190.2;AT1G43190.1	AT1G43190.3	PTBP3	polypyrimidine tract-binding protein 3	2.81711	0.0557799	6	nucleus	3	7	7	20.2	20.2	20.2	48.02	430	0	227.27	23.3565	25.2586	24.3075	21.8836	21.0972	21.4904
AT1G47830.1	AT1G47830.1	AP2S	SNARE-like superfamily protein	11.9057	0.000273075	3	cytosol	1	3	3	17.6	17.6	17.6	17.067	142	0	8.7355	21.9971	22.5532	22.2752	10.3565	10.3823	10.3694
AT1G48320.1	AT1G48320.1	DNAT1	Thioesterase superfamily protein	12.3727	0.011556	2	peroxisome	1	1	1	7.7	7.7	7.7	16.712	156	0.0013844	2.6207	20.6418	24.4615	22.5517	10.3099	10.048	10.1789
AT1G48410.1;AT1G48410.3;AT1G48410.2;AT5G43810.4;AT5G43810.3;AT5G43810.2;AT5G43810.1;AT2G27880.1	AT1G48410.1	AGO1	Stabilizer of iron transporter SufD / Polynucleotidyl transferase	2.8879	0.00221099	13	nucleus	8	20	20	21.1	21.1	21.1	116.19	1048	0	70.838	22.076	22.2039	22.14	19.0703	19.4338	19.2521
AT1G48630.1	AT1G48630.1	RACK1B	receptor for activated C kinase 1B	6.64007	0.00144085	2	cytosol	1	8	2	22.1	6.4	6.4	35.8	326	0	3.5038	20.3552	21.4208	20.888	8.91893	9.57697	9.24795
AT1G49650.1	AT1G49650.1	CXE4	alpha/beta-Hydrolases superfamily protein	9.02844	0.000689473	2	mitochondrion	1	3	3	11	11	11	41.693	374	0	9.2772	19.2628	19.9339	19.5983	10.564	10.5758	10.5699
AT1G49760.2;AT1G49760.1	AT1G49760.2	PABP8	poly(A) binding protein 8	6.41955	0.129039	2	cytosol	2	5	4	7.6	6.3	4.9	72.779	671	0	32.407	19.7319	21.3068	15.5194	10.0738	18.1258	14.0998
AT1G51580.1	AT1G51580.1	RBP	RNA-binding KH domain-containing protein	8.92073	0.00582888	2	nucleus	1	2	2	4.2	4.2	4.2	67.114	621	0	32.248	18.8061	18.837	18.8215	8.92922	10.8724	9.90079
AT1G51690.1;AT1G51690.4;AT1G51690.5	AT1G51690.1	2ABA	protein phosphatase 2A 55 kDa regulatory subunit B alpha isoform	5.87531	0.0174687	3	nucleus	3	11	10	27.3	27.3	2.9	56.934	513	0	221.56	19.424	23.168	21.296	9.49617	11.3452	10.4207
AT1G51710.2;AT1G51710.1	AT1G51710.2	UBP6	ubiquitin-specific protease 6	2.63427	0.0725013	7	cytosol	2	12	12	29.8	29.8	23.3	49.486	443	0	125.66	23.3736	24.9578	24.1657	20.7257	22.3372	21.5314
AT1G53250.1	AT1G53250.1	AT1G53250.1	histone-lysine N-methyltransferase%2C H3 lysine-79 specific-like protein	10.9347	0.0174319	2	nucleus	1	1	1	1.9	1.9	1.9	43.033	371	0.0021805	2.2493	19.7511	23.9444	21.8477	10.8779	10.948	10.913
AT1G53310.3;AT1G53310.2;AT1G53310.1	AT1G53310.3	CAPP1	phosphoenolpyruvate carboxylase 1	2.97506	0.0177247	6	cytosol	3	28	28	33.4	33.4	13	110.28	967	0	270.08	23.6849	22.9585	23.3217	19.9001	20.7931	20.3466
AT1G53500.1	AT1G53500.1	RHM2	NAD-dependent epimerase/dehydratase family protein	3.14876	0.0225308	6	cytosol	1	19	10	31.3	17.1	12.6	75.225	667	0	47.025	21.6254	22.7866	22.206	18.6807	19.4338	19.0573
AT1G53750.1;AT1G53780.3;AT1G53780.4;AT1G53780.1;AT1G53780.2	AT1G53750.1	PRS7A	regulatory particle triple-A 1A	3.04397	0.0113027	11	cytosol,nucleus	5	13	12	27.7	27.7	27.7	47.803	426	0	34.91	23.4373	23.6692	23.5533	20.0584	20.9602	20.5093
AT1G56330.1;AT1G09180.1;AT1G02620.1	AT1G56330.1	SAR1B	secretion-associated RAS 1B	10.7072	0.00128952	2	endoplasmic reticulum,cytosol	3	6	1	42	6.2	6.2	21.986	193	0	3.357	20.8839	21.9474	21.4157	10.827	10.5898	10.7084
AT1G60440.2;AT1G60440.3;AT1G60440.1	AT1G60440.2	PANK1	pantothenate kinase 1	10.466	0.00371515	2	cytosol	3	2	2	7.8	7.8	7.8	33.897	306	0	3.4285	19.8987	21.7108	20.8048	10.2925	10.385	10.3387
AT1G60780.1	AT1G60780.1	AP1M2	Clathrin adaptor complexes medium subunit family protein	12.0621	0.00213187	3	golgi	1	6	6	14.3	14.3	12.4	49.032	428	0	45.5	23.7986	22.4416	23.1201	10.6531	11.463	11.058
AT1G61150.5;AT1G61150.9;AT1G61150.8;AT1G61150.6;AT1G61150.4;AT1G61150.2;AT1G61150.11;AT1G61150.10;AT1G61150.1;AT1G61150.7;AT1G61150.3	AT1G61150.5	GID8	LisH and RanBPM domains containing protein	9.11108	0.0128437	2	cytosol	11	3	3	20.9	20.9	20.9	25.042	220	0	12.61	18.3095	21.2634	19.7864	10.8653	10.4855	10.6754
AT1G62020.1	AT1G62020.1	COPA1	Coatomer%2C alpha subunit	3.24477	0.001261	5	cytosol	1	25	25	21.5	21.5	5.5	136.56	1216	0	138	22.8756	22.8012	22.8384	19.7526	19.4347	19.5936
AT1G64550.1	AT1G64550.1	AB3F	general control non-repressible 3	2.41426	0.00247811	15	cytosol	1	22	22	33.8	33.8	33.8	79.643	715	0	221.42	23.106	23.1345	23.1202	20.536	20.876	20.706
AT1G67550.1	AT1G67550.1	UREA	urease	2.45557	0.0573217	12	cytosol	1	11	11	16.6	16.6	16.6	91.023	838	0	105.99	21.9455	21.465	21.7053	18.3701	20.1293	19.2497
AT1G67650.1;AT1G67680.1	AT1G67650.1	AT1G67650.1	SRP72 RNA-binding domain-containing protein	8.36367	0.00496961	2	nucleus	2	1	1	2.9	2.9	2.9	71.823	651	0	3.0716	18.9218	19.1343	19.0281	9.83105	11.4978	10.6644
AT1G70290.1;AT1G70290.2	AT1G70290.1	TPS8	trehalose-6-phosphatase synthase S8	4.25662	0.0529879	7	plasma membrane,vacuole	2	15	15	17.8	17.8	10.9	97.56	856	0	69.008	20.7106	23.6337	22.1722	18.2883	17.5429	17.9156
AT1G70320.1;AT1G55860.1	AT1G70320.1	UPL2	ubiquitin-protein ligase 2	5.787	0.0152357	2	cytosol	2	3	3	0.9	0.9	0.9	403.61	3658	0	4.339	16.5564	14.6782	15.6173	10.2629	9.39768	9.83028
AT1G71410.2;AT1G71410.1;AT1G22870.4;AT1G22870.1;AT1G22870.2;AT1G22870.3	AT1G71410.2	AT1G71410.2	ARM repeat superfamily protein	7.41232	0.0157578	2	golgi	6	4	4	5.8	5.8	5.8	98.763	909	0	10.505	16.9782	19.4983	18.2383	10.3471	11.3048	10.826
AT1G72010.1	AT1G72010.1	CCT22	TCP family transcription factor	5.44429	0.118519	1	cytosol	1	2	2	6.9	6.9	6.9	39.598	375	0	4.6156	19.4355	12.9221	16.1788	10.9161	10.5529	10.7345
AT1G72160.1	AT1G72160.1	PATL3	Sec14p-like phosphatidylinositol transfer family protein	9.68388	0.00279404	3	cytosol	1	4	4	16.3	16.3	16.3	56.104	490	0	34.129	19.0145	20.4214	19.7179	10.2173	9.85077	10.0341
AT1G72730.1	AT1G72730.1	RH23	DEA(D/H)-box RNA helicase family protein	9.52334	0.00165604	2	nucleus	1	13	1	29	3.6	3.6	46.77	414	0	3.4356	19.6468	19.7678	19.7073	10.7301	9.63789	10.184
AT1G73670.1;AT3G18040.2	AT1G73670.1	MPK15	MAP kinase 15	8.41652	0.000545266	2	cytosol	2	6	3	15.3	9.4	8.2	65.25	576	0	20.509	18.4409	18.2616	18.3513	9.67142	10.1981	9.93475
AT1G74690.1	AT1G74690.1	IQD31	IQ-domain 31	8.39692	0.00204824	2	cytosol	1	4	4	9.9	9.9	9.9	65.199	587	0	39.344	18.3617	19.3723	18.867	10.2821	10.658	10.4701
AT1G75950.1;AT5G42190.1	AT1G75950.1	SKP1A	S phase kinase-associated protein 1	11.3413	5.67231e-05	2	cytosol	2	2	2	17.5	17.5	17.5	17.857	160	0	39.171	21.4738	21.4253	21.4496	10.2266	9.98987	10.1082
AT1G77420.1	AT1G77420.1	MAGL5	alpha/beta-Hydrolases superfamily protein	10.5009	0.0038249	3	cytosol	1	4	4	12	12	12	42.819	382	0	46.921	19.5373	21.3629	20.4501	9.80743	10.0911	9.94927
AT1G78300.1	AT1G78300.1	GRF2	general regulatory factor 2	11.0357	0.0045826	3	cytosol	1	4	3	19.3	15.4	15.4	29.161	259	0	71.199	20.4659	22.509	21.4875	10.7487	10.1549	10.4518
AT1G78570.1	AT1G78570.1	RHM1	rhamnose biosynthesis 1	1.61089	0.0663248	14	cytosol	1	33	33	48.7	48.7	31.2	75.371	669	0	323.31	25.6094	25.329	25.4692	24.4967	23.2199	24.8583
AT1G78580.4;AT1G78580.3;AT1G78580.2;AT1G78580.1;AT1G16980.2;AT1G16980.1	AT1G78580.4	TPS1	trehalose-6-phosphate synthase	9.01919	0.0193387	6	plasma membrane	6	13	13	16.1	16.1	16.1	105.97	942	0	82.695	21.4656	17.8327	19.6491	10.8276	10.4323	10.63
AT1G78900.2;AT1G78900.1	AT1G78900.2	VATA	vacuolar ATP synthase subunit A	2.20615	0.049673	24	golgi,vacuole	2	27	27	43	43	43	68.812	623	0	323.31	24.9432	26.2209	25.5821	22.978	23.7739	23.3759
AT1G79340.1;AT1G79330.1	AT1G79340.1	MCA-IIa	metacaspase 4	10.6229	0.000702252	2	cytosol	2	5	5	17.7	17.7	17.7	45.483	418	0	17.501	20.8123	21.6045	21.2084	10.5414	10.6296	10.5855
AT1G79990.2;AT1G79990.1	AT1G79990.2	COB21	coatomer subunit beta-2	9.11473	0.00235506	5	plasma membrane	2	12	5	14.6	6	6	103.01	912	0	10.228	18.9914	19.9339	19.4626	10.7627	9.93314	10.3479
AT1G80360.4;AT1G80360.3;AT1G80360.2;AT1G80360.1	AT1G80360.4	ISS1	Pyridoxal phosphate (PLP)-dependent transferases superfamily protein	9.28761	0.00228821	3	cytosol	4	3	3	7.6	7.6	7.6	43.761	394	0	4.9156	20.4172	19.671	20.0441	11.2647	10.2483	10.7565
AT1G80410.1;AT1G80410.2	AT1G80410.1	NAA15	tetratricopeptide repeat (TPR)-containing protein	2.90497	0.0119158	22	cytosol	2	21	21	27.9	27.9	27.9	102.15	897	0	271.62	23.8635	23.9199	23.8917	20.531	21.4426	20.9868
AT2G04550.3;AT2G04550.1	AT2G04550.3	IBR5	indole-3-butyric acid response 5	11.2256	0.000704966	3	cytosol	2	4	4	25.3	25.3	25.3	20.162	178	0	8.5613	21.5582	21.6706	21.6144	9.97062	10.807	10.3888
AT2G06990.1	AT2G06990.1	HEN2	RNA helicase ATP-dependent SK12/DOB1 protein	6.92048	0.000631036	2	nucleus	1	6	6	6.8	6.8	6.8	111.89	995	0	10.658	17.7603	17.2937	17.527	10.5283	10.6848	10.6065
AT2G14120.4;AT2G14120.2;AT2G14120.1;AT2G14120.3	AT2G14120.4	DRP3B	dynamin related protein	5.53855	0.019741	5	cytosol	4	11	7	14.8	9.9	9.9	81.781	737	0	11.109	18.6146	22.9229	20.7688	10.0942	10.3662	10.2302
AT2G16440.1	AT2G16440.1	MCM4	Minichromosome maintenance (MCM2/3/5) family protein	7.74346	0.0315143	2	nucleus	1	1	1	1.8	1.8	1.8	93.655	847	0.002192	2.2734	15.6599	19.6106	17.6353	9.37488	10.4087	9.89181
AT2G17280.2;AT2G17280.1	AT2G17280.2	PGM	Phosphoglycerate mutase family protein	10.8704	0.00640882	2	cytosol	2	3	2	10.3	7.7	7.7	29.889	271	0	2.8804	19.7034	22.1584	20.9309	9.86698	10.2541	10.0605
AT2G18700.1	AT2G18700.1	TPS11	trehalose phosphatase/synthase 11	10.543	0.00232568	4	cytosol	1	12	8	14.7	10.9	10.9	98.274	862	0	24.048	19.6164	21.0295	20.323	9.63361	9.92645	9.78003
AT2G20050.2;AT2G20050.1	AT2G20050.2	AT2G20050.2	protein phosphatase 2C and cyclic nucleotide-binding/kinase domain-containing protein	7.33214	0.00489346	3	cytosol	2	7	7	7.2	7.2	7.2	121.09	1091	0	13.387	17.3686	18.5034	17.936	11.0644	10.1434	10.6039
AT2G20580.1	AT2G20580.1	PSD2A	26S proteasome regulatory subunit S2 1A	2.89194	0.0206756	12	cytosol,nucleus	1	23	23	27.4	27.4	16.3	98.143	891	0	185.28	22.8813	24.0936	23.4875	20.5621	20.629	20.5955
AT2G20900.3;AT2G20900.2;AT2G20900.4;AT2G20900.1;AT4G28130.1	AT2G20900.3	DGK5	diacylglycerol kinase 5	3.29575	0.0232323	7	cytosol	5	8	8	18.7	18.7	18.7	55.267	491	0	41.359	22.3566	22.82	22.5883	19.9915	18.5936	19.2926
AT2G20930.1	AT2G20930.1	AT2G20930.1	SNARE-like superfamily protein	13.8056	0.000294243	3	extracellular	1	4	4	20.7	20.7	20.7	15.679	140	0	24.413	23.1248	23.7335	23.4291	9.48337	9.76369	9.62353
AT2G22310.1;AT4G39910.1;AT2G22310.2;AT2G22310.3	AT2G22310.1	UBP4	ubiquitin-specific protease 4	5.80681	0.0956753	3	cytosol,nucleus	4	3	3	8.8	8.8	8.8	41.846	365	0	5.8801	19.353	13.3804	16.3667	10.6307	10.4891	10.5599
AT2G23350.1	AT2G23350.1	PABP4	poly(A) binding protein 4	6.84232	0.0371203	2	cytosol	1	6	6	7.7	7.7	6.3	71.652	662	0	31.345	18.0672	14.1789	16.1231	9.63466	18.9268	10.0952
AT2G24180.1	AT2G24180.1	C71B6	cytochrome p450 71b6	11.4526	0.00296767	4	endoplasmic reticulum	1	7	7	16.5	16.5	16.5	57.008	503	0	15.759	21.2679	22.7037	21.9858	10.0134	11.0529	10.5331
AT2G24420.2;AT2G24420.1	AT2G24420.2	AT2G24420.2	DNA repair ATPase-like protein	10.6456	0.00973335	3	extracellular	2	4	4	9.3	9.3	9.3	50.351	440	0	40.02	19.3263	22.204	20.7651	9.67002	10.5691	10.1196
AT2G25110.1	AT2G25110.1	SDF2	stromal cell-derived factor 2-like protein precursor	7.01524	0.20925	4	endoplasmic reticulum	1	4	4	18.3	18.3	18.3	23.935	218	0	47.518	24.8195	24.1939	24.5067	24.4244	10.5585	17.4914
AT2G26800.5;AT2G26800.1;AT2G26800.4;AT2G26800.2;AT2G26800.3	AT2G26800.5	HMGCL	Aldolase superfamily protein	8.77652	0.000304776	3	mitochondrion	5	3	3	7.7	7.7	7.7	41.391	388	0	6.1854	19.2839	19.1637	19.2238	10.6555	10.239	10.4473
AT2G27600.1	AT2G27600.1	VPS4	AAA-type ATPase family protein	3.98024	0.0261575	16	cytosol	1	17	17	46.9	46.9	46.9	48.592	435	0	216.33	23.0068	24.4188	23.7128	19.0999	20.3653	19.7326
AT2G30620.2;AT2G30620.1	AT2G30620.2	H12	winged-helix DNA-binding transcription factor family protein	11.5838	0.0142062	2	nucleus	2	3	3	14.9	14.9	9.9	21.549	202	0	6.0898	19.9644	23.8314	21.8979	9.82116	10.807	10.3141
AT2G31060.1;AT2G31060.2;AT2G31060.3	AT2G31060.1	EMB2785	elongation factor family protein	9.20087	0.00941538	2	mitochondrion	3	2	2	5.1	5.1	5.1	57.351	527	0	4.6874	18.5186	21.0146	19.7666	10.8534	10.2781	10.5657
AT2G31110.2;AT2G31110.1;AT2G31110.3	AT2G31110.2	TBL40	trichome birefringence-like protein (DUF828)	9.06741	0.0128246	2	extracellular	3	3	3	10.4	10.4	10.4	41.767	364	0	7.6927	17.9905	20.633	19.3118	9.57566	10.9131	10.2444
AT2G32700.6;AT2G32700.5;AT2G32700.4;AT2G32700.3;AT2G32700.2;AT2G32700.1;AT2G32700.7	AT2G32700.6	LUH	LEUNIG-like protein	10.9863	0.0171786	4	nucleus	7	5	5	11.7	11.7	11.7	85.272	785	0	86.02	18.898	23.0773	20.9877	9.93667	10.0661	10.0014
AT2G33530.1	AT2G33530.1	SCP46	serine carboxypeptidase-like 46	9.87375	0.00248531	4	extracellular	1	4	4	10.3	10.3	10.3	51.883	465	0	9.2051	20.8976	19.9462	20.4219	10.0364	11.0599	10.5481
AT2G35940.3;AT2G35940.2;AT2G35940.1;AT2G27220.3;AT2G27220.1;AT2G27220.2;AT4G32980.2;AT4G32980.1;AT2G16400.1;AT4G34610.4;AT4G34610.3;AT4G34610.2;AT4G34610.1;AT5G41410.1	AT2G35940.3	BLH1	BEL1-like homeodomain 1	3.92305	0.0363321	4	cytosol,nucleus	14	8	8	20.7	20.7	18.8	74.463	680	0	83.978	21.0211	22.8971	21.9591	18.6471	17.425	18.0361
AT2G36160.1	AT2G36160.1	RPS11	Ribosomal protein S11 family protein	1.54855	0.0602221	2	cytosol	1	10	1	49.3	7.3	7.3	16.257	150	0	4.1041	23.2357	24.4195	23.8276	22.3018	22.2563	22.279
AT2G39770.3;AT2G39770.2;AT2G39770.1;AT3G55590.1;AT4G30570.1	AT2G39770.3	GMPP1	Glucose-1-phosphate adenylyltransferase family protein	4.71753	0.00628394	10	cytosol	5	12	12	32.1	32.1	32.1	39.577	361	0	44.617	24.9662	24.9733	24.9697	19.7183	20.7861	20.2522
AT2G40660.1	AT2G40660.1	AT2G40660.1	Nucleic acid-binding%2C OB-fold-like protein	10.9635	0.000261472	3	cytosol	1	6	6	19	19	19	42.088	389	0	14.72	20.9095	21.408	21.1587	10.1672	10.2231	10.1952
AT2G40840.1	AT2G40840.1	DPE2	disproportionating enzyme 2	8.9065	0.0333462	3	cytosol	1	3	3	4.9	4.9	4.9	109.78	955	0	63.554	17.1214	21.9667	19.544	10.594	10.681	10.6375
AT2G41100.5;AT2G41100.7;AT2G41100.6;AT2G41100.3;AT2G41100.4;AT2G41100.1	AT2G41100.5	CML12	Calcium-binding EF hand family protein	11.5098	0.000594821	2	cytosol	6	1	1	6.9	6.9	6.9	16.359	145	0	88.166	21.1804	21.9585	21.5695	9.97887	10.1404	10.0597
AT2G41740.2;AT2G41740.1	AT2G41740.2	VILI2	villin 2	2.5507	0.0290527	11	cytosol	2	18	17	22.7	21.4	21.4	107.84	976	0	89.323	22.6889	21.4025	22.0457	19.5007	19.4893	19.495
AT2G41840.1;AT3G57490.1	AT2G41840.1	RS23	Ribosomal protein S5 family protein	11.9749	0.0119184	3	cytosol	2	6	2	23.5	9.1	9.1	30.878	285	0	5.3118	20.7054	24.4224	22.5639	10.8896	10.2884	10.589
AT2G43770.1	AT2G43770.1	AT2G43770.1	Transducin/WD40 repeat-like superfamily protein	11.0787	0.00285748	3	nucleus	1	6	6	20.1	20.1	20.1	37.885	343	0	11.032	20.2143	21.5751	20.8947	9.32152	10.3105	9.81603
AT2G45240.2;AT2G45240.1	AT2G45240.2	MAP1A	methionine aminopeptidase 1A	10.0094	0.00455734	3	cytosol	2	4	4	13.9	13.9	13.9	36.577	330	0	10.645	19.8757	21.693	20.7843	11.0915	10.4583	10.7749
AT2G45540.6;AT2G45540.5;AT2G45540.4;AT2G45540.3;AT2G45540.1;AT2G45540.2;AT3G60920.1;AT3G60920.2	AT2G45540.6	BCHC2	WD-40 repeat family protein / beige-like protein	3.35263	0.0350279	16	golgi	8	38	38	15.5	15.5	15.5	321.93	2946	0	232.11	21.1128	21.3874	21.2501	16.9702	18.8247	17.8975
AT2G45810.1	AT2G45810.1	RH6	DEA(D/H)-box RNA helicase family protein	7.77767	0.00664254	2	nucleus	1	11	5	25.6	13.8	11.2	60.42	528	0	109.94	21.2485	24.1591	22.7038	9.61755	10.2347	9.92613
AT2G47650.1;AT2G47650.2;AT3G62830.2;AT3G62830.1	AT2G47650.1	UXS4	UDP-xylose synthase 4	2.26776	0.0303501	8	golgi,vacuole	4	11	10	19	17.2	17.2	49.945	443	0	135.85	22.7222	23.8311	23.2766	21.1977	20.82	21.0089
AT3G01090.3;AT3G01090.1;AT3G01090.2	AT3G01090.3	KIN10	SNF1 kinase homolog 10	6.80721	0.00640603	8	cytosol	3	10	9	18.6	18.6	18.6	58.373	512	0	25.936	21.4459	23.4653	22.4556	9.75307	11.5437	10.6484
AT3G01540.1;AT3G01540.4;AT3G01540.3;AT3G01540.2;AT5G14610.4;AT5G14610.7;AT5G14610.3;AT5G14610.6;AT5G14610.2;AT5G14610.5;AT5G14610.1	AT3G01540.1	RH14	DEAD box RNA helicase 1	9.10483	0.0106765	3	nucleus	11	3	3	5.8	5.8	5.8	67.64	618	0	7.1053	18.4156	20.9302	19.6729	10.0705	11.0656	10.568
AT3G01980.4;AT3G01980.1;AT3G01980.3;AT3G01980.6;AT3G01980.2;AT3G01980.5	AT3G01980.4	AT3G01980.4	NAD(P)-binding Rossmann-fold superfamily protein	10.7181	0.00827932	2	peroxisome	6	4	4	19.2	19.2	19.2	29.196	266	0	15.646	20.168	22.9583	21.5631	10.7804	10.9097	10.8451
AT3G02530.1	AT3G02530.1	CCT6A	TCP-1/cpn60 chaperonin family protein	2.7718	0.025028	4	cytosol	1	18	18	33.1	33.1	7.7	58.949	535	0	147.5	25.5785	24.7789	25.1787	21.9013	22.9125	22.4069
AT3G03960.1	AT3G03960.1	CCT8	TCP-1/cpn60 chaperonin family protein	2.40231	0.151443	14	cytosol	1	17	17	39.2	39.2	39.2	58.939	549	0	223.47	24.1227	24.8272	24.475	20.3615	23.7838	22.0727
AT3G05000.1	AT3G05000.1	AT3G05000.1	Transport protein particle (TRAPP) component	11.0339	9.1697e-05	3	golgi	1	2	2	15.6	15.6	15.6	19.572	173	0	5.6334	22.3463	22.2693	22.3078	11.4183	11.1295	11.2739
AT3G06650.2;AT3G06650.1;AT5G49460.2;AT5G49460.1	AT3G06650.2	ACLB1	ATP-citrate lyase B-1	3.46828	0.0464261	9	cytosol	4	13	13	26.6	26.6	26.6	65.813	608	0	76.616	21.7929	23.5387	22.6658	18.468	19.9271	19.1975
AT3G07100.1	AT3G07100.1	SC24A	Sec23/Sec24 protein transport family protein	3.41364	0.020767	21	endoplasmic reticulum	1	25	25	26	26	26	113.96	1038	0	323.31	23.701	24.6458	24.1734	20.2187	21.3008	20.7598
AT3G07690.2;AT3G07690.1	AT3G07690.2	GPDH2	6-phosphogluconate dehydrogenase family protein	4.01382	0.000282786	5	cytosol	2	4	4	9.9	9.9	9.9	51.395	456	0	7.5592	21.7445	21.9351	21.8398	17.8199	17.8321	17.826
AT3G08580.2;AT3G08580.1	AT3G08580.2	ADT1	ADP/ATP carrier 1	3.24469	0.00625632	4	mitochondrion	2	11	11	23.6	23.6	13.1	41.475	381	0	45.094	23.0481	22.3157	22.6819	19.4259	19.4485	19.4372
AT3G09440.4;AT3G09440.3;AT3G09440.2;AT3G09440.1	AT3G09440.4	HSP7C	Heat shock protein 70 (Hsp 70) family protein	2.14201	0.0538976	6	cytosol	4	17	7	25.4	7.7	7.7	71.147	649	0	51.529	22.2368	23.0581	22.6474	9.27062	10.7606	10.0156
AT3G09840.1;AT5G03340.1;AT3G53230.1	AT3G09840.1	CD48A	cell division cycle 48	3.35282	0.0504984	14	cytosol	3	18	18	22.7	22.7	22.7	89.392	809	0	170.61	23.1892	23.9813	23.5853	19.1476	21.3173	20.2324
AT3G10270.1;AT3G10270.2;AT5G04110.4;AT5G04110.3;AT5G04110.1;AT5G04110.2	AT3G10270.1	GYRBP	DNA gyrase subunit B	3.2722	0.00501785	4	mitochondrion	6	13	13	19.2	19.2	7.8	81.047	730	0	76.007	21.8457	21.5691	21.7074	18.7351	18.1352	18.4352
AT3G10920.2;AT3G10920.1	AT3G10920.2	SODM1	manganese superoxide dismutase 1	3.52523	0.000467172	4	mitochondrion	2	6	6	31.7	31.7	31.7	25.344	230	0	150.19	25.7439	25.5894	25.6667	22.0662	22.2167	22.1414
AT3G11830.2;AT3G11830.1	AT3G11830.2	CCT7	TCP-1/cpn60 chaperonin family protein	3.10862	0.03643	14	cytosol	2	12	12	22.3	22.3	22.3	59.515	555	0	294.51	23.2691	23.9581	23.6136	19.6861	21.3239	20.505
AT3G11910.4;AT3G11910.2;AT3G11910.3;AT3G11910.1	AT3G11910.4	UBP13	ubiquitin-specific protease 13	2.28922	0.0886566	18	nucleus	4	36	22	30.5	19.1	19.1	130.52	1114	0	135.43	22.5449	22.418	22.4814	19.0754	21.309	20.1922
AT3G11930.1;AT3G11930.2;AT3G11930.4;AT3G11930.3	AT3G11930.1	AT3G11930.1	Adenine nucleotide alpha hydrolases-like superfamily protein	2.74035	0.0350637	7	nucleus	4	5	5	25.6	25.6	25.6	21.457	199	0	30.813	24.2523	24.0269	24.1396	20.641	22.1575	21.3993
AT3G12800.1;AT2G07640.1	AT3G12800.1	DECR2	short-chain dehydrogenase-reductase B	3.72256	0.0426607	8	peroxisome	2	7	7	19.5	19.5	19.5	31.796	298	0	15.864	22.9106	25.2328	24.0717	20.418	20.2801	20.3491
AT3G13300.1;AT3G13300.2;AT3G13300.3	AT3G13300.1	VCS	Transducin/WD40 repeat-like superfamily protein	3.04837	0.00913178	13	cytosol	3	24	24	21.3	21.3	16.9	145.72	1344	0	258.77	21.8196	22.5214	22.1705	19.3487	18.8955	19.1221
AT3G13860.1	AT3G13860.1	CH60C	heat shock protein 60-3A	2.01907	0.00902791	3	mitochondrion	1	12	12	19.2	19.2	19.2	60.466	572	0	35.524	19.4992	19.8891	19.6942	17.4811	17.8691	17.6751
AT3G14100.1	AT3G14100.1	UBP1C	RNA-binding (RRM/RBD/RNP motifs) family protein	6.98836	0.0151983	5	nucleus	1	12	7	28.3	19.9	14.1	47.088	427	0	202.44	23.5179	25.273	24.3954	14.358	10.4561	12.4071
AT3G14790.1;AT3G14790.2	AT3G14790.1	RHM3	rhamnose biosynthesis 3	5.64432	0.00409726	3	cytosol	2	16	5	24.5	6.9	6.9	74.913	664	0	26.8	20.776	22.5835	21.6798	11.3865	10.6844	11.0355
AT3G14990.3;AT3G14990.2;AT3G14990.1	AT3G14990.3	DJ1A	Class I glutamine amidotransferase-like superfamily protein	10.7713	0.0023648	2	cytosol	3	1	1	3	3	3	39.478	369	0	15.615	20.4831	21.916	21.1995	10.2298	10.6266	10.4282
AT3G15610.1	AT3G15610.1	AT3G15610.1	Transducin/WD40 repeat-like superfamily protein	9.4284	0.00164841	3	cytosol	1	14	5	46.9	15	15	37.355	341	0	39.717	19.6126	20.6955	20.154	10.763	10.6883	10.7256
AT3G15980.1;AT3G15980.7;AT3G15980.6;AT3G15980.4;AT3G15980.3;AT3G15980.2;AT3G15980.5	AT3G15980.1	COB23	Coatomer%2C beta subunit	5.21983	0.0991491	3	cytosol	7	16	5	19.8	7	7	102.48	909	0	44.45	18.6222	13.1207	15.8714	10.5731	10.7301	10.6516
AT3G16565.4;AT3G16565.5;AT3G16565.1;AT3G16565.6;AT3G16565.2;AT3G16565.3	AT3G16565.4	AT3G16565.4	threonyl and alanyl tRNA synthetase second additional domain-containing protein	11.6582	0.0039987	4	cytosol	6	4	4	23	23	23	23.452	213	0	22.826	21.9665	22.5157	22.2411	9.57058	11.5951	10.5829
AT3G16640.1	AT3G16640.1	TCTP1	translationally controlled tumor protein	4.74472	0.00879961	2	cytosol	1	4	3	20.8	20.8	20.8	18.91	168	0	14.017	18.8701	21.4298	20.15	10.1253	10.6852	10.4053
AT3G16830.1	AT3G16830.1	TPR2	TOPLESS-related 2	3.03397	0.00941852	5	plasma membrane	1	13	7	12.3	7.6	7.6	124.76	1131	0	17.78	19.7992	19.7502	19.7747	17.1624	16.3191	16.7408
AT3G17020.2;AT3G17020.1	AT3G17020.2	AT3G17020.2	Adenine nucleotide alpha hydrolases-like superfamily protein	2.98694	0.0086598	3	cytosol,plasma membrane	2	3	3	25	25	25	12.713	116	0	233.32	26.8822	27.6466	27.2644	24.3894	24.1654	24.2774
AT3G18080.1;AT3G18070.5;AT3G18070.4;AT3G18070.2;AT3G18070.3;AT3G18070.1	AT3G18080.1	BGL44	B-S glucosidase 44	10.3646	0.0160096	2	extracellular	6	7	7	18.2	18.2	18.2	58.983	512	0	33.189	18.5675	22.3682	20.4678	10.1352	10.0712	10.1032
AT3G18990.1;AT3G18990.2;AT1G49480.3;AT1G49480.2;AT1G49480.1	AT3G18990.1	VRN1	AP2/B3-like transcriptional factor family protein	11.4086	0.00162923	3	nucleus	5	5	5	14.4	14.4	14.4	39.274	341	0	12.055	22.3087	21.0257	21.6672	10.3797	10.1374	10.2585
AT1G49600.1; AT1G47490.1; AT3G19130.1;AT1G47500.1	AT3G19130.1	RBP47	RNA-binding protein 47	4.58683	0.238613	2	nucleus	3	5	4	7.2	7.2	2.2	48.483	445	0	21.36	10.8755	21.2896	16.0826	10.5689	12.4226	11.4957
AT3G20050.1	AT3G20050.1	CCT1	T-complex protein 1 alpha subunit	3.08827	0.0296832	13	cytosol	1	13	13	25	25	25	59.229	545	0	117.43	23.7031	25.1989	24.451	21.1144	21.611	21.3627
AT3G20250.1;AT3G20250.3;AT3G20250.2	AT3G20250.1	PUM5	pumilio 5	8.71376	0.000835221	3	cytosol,nucleus	3	6	6	5.6	5.6	4.5	101.6	913	0	8.8124	19.1749	19.8859	19.5304	10.8448	10.7885	10.8167
AT3G20290.3;AT3G20290.2;AT3G20290.1;AT4G05520.2;AT4G05520.1	AT3G20290.3	EHD1	EPS15 homology domain 1	10.5954	0.000663167	7	plasma membrane	5	9	9	18.5	18.5	18.5	61.23	545	0	60.62	21.8798	21.2516	21.5657	10.7455	11.1951	10.9703
AT3G21220.2;AT3G21220.1	AT3G21220.2	M2K5	MAP kinase kinase 5	2.07718	0.00950194	2	golgi	2	9	9	24.4	24.4	16.1	38.329	348	0	92.938	22.3466	22.8351	22.5909	20.3564	20.671	20.5137
AT3G23570.3;AT3G23570.2;AT3G23570.1	AT3G23570.3	AT3G23570.3	alpha/beta-Hydrolases superfamily protein	10.7139	0.00168803	3	cytosol	3	3	3	20.1	20.1	20.1	26.53	239	0	20.225	20.5333	20.9465	20.7399	9.43709	10.6149	10.026
AT3G23990.1	AT3G23990.1	CH60A	heat shock protein 60	2.22892	0.017778	4	mitochondrion	1	20	20	35.4	35.4	18.2	61.28	577	0	229.06	23.4664	22.6201	23.0432	20.9008	20.7278	20.8143
AT3G26520.1	AT3G26520.1	TIP12	tonoplast intrinsic protein 2	14.2015	0.00976012	2	vacuole	1	1	1	7.1	7.1	7.1	25.848	253	0	12.727	22.7527	26.7149	24.7338	10.8935	10.1711	10.5323
AT3G29160.2;AT3G29160.1;AT3G29160.3;AT5G39440.1	AT3G29160.2	KIN11	SNF1 kinase homolog 11	2.28327	0.0160376	7		4	12	12	27.9	27.9	27.9	58.689	512	0	33.018	21.4068	21.1981	21.3024	19.3811	19.6572	19.5192
AT3G42170.2;AT3G42170.1	AT3G42170.2	DSLE	BED zinc finger and hAT dimerization domain-containing protein DAYSLEEPER	9.38924	0.0286628	3	nucleus	2	3	3	5.6	5.6	5.6	76.327	674	0	4.5682	17.3181	22.0151	19.6666	10.3705	10.1842	10.2774
AT3G44300.1	AT3G44300.1	NRL2	nitrilase 2	11.1248	0.00554249	2	cytosol	1	9	4	24.5	14.7	12.4	37.153	339	0	16.285	20.4355	22.6605	21.548	10.0265	10.8199	10.4232
AT3G45640.1	AT3G45640.1	MPK3	mitogen-activated protein kinase 3	10.2301	0.00191563	3	cytosol	1	4	3	13	9.5	9.5	42.716	370	0	5.9986	19.8666	20.9808	20.4237	10.4984	9.88884	10.1936
AT3G47340.1;AT3G47340.2;AT3G47340.4;AT3G47340.3	AT3G47340.1	ASNS1	glutamine-dependent asparagine synthase 1	9.58579	0.00312197	4	cytosol	4	4	3	8.6	6.8	6.8	65.62	584	0	8.1492	20.9445	19.6688	20.3066	11.136	10.3058	10.7209
AT3G48000.1	AT3G48000.1	AL2B4	aldehyde dehydrogenase 2B4	9.04122	0.0075512	4	mitochondrion	1	6	6	13	13	13	58.588	538	0	15.086	18.9243	20.9682	19.9463	10.4374	11.3727	10.9051
AT3G50950.2;AT3G50950.1	AT3G50950.2	R13L4	HOPZ-ACTIVATED RESISTANCE 1	9.00768	0.00331175	4	cytosol	2	6	6	6.5	6.5	6.5	97.039	852	0	11.164	20.0737	18.8964	19.485	10.0343	10.9205	10.4774
AT3G51160.1;AT5G66280.1	AT3G51160.1	GMD2	NAD(P)-binding Rossmann-fold superfamily protein	2.16097	0.0548868	8	cytosol	2	11	11	29	29	29	41.961	373	0	20.652	22.6021	23.4289	23.0155	20.1909	21.5182	20.8545
AT3G52560.2;AT3G52560.3;AT3G52560.4;AT2G36060.2	AT3G52560.2	UEV1D	ubiquitin E2 variant 1D-4	10.832	0.00595603	2	cytosol	3	5	4	33.6	33.6	11.6	16.533	146	0	9.7421	20.5491	22.8487	21.6989	11.1846	10.5491	10.8669
AT3G53110.1	AT3G53110.1	RH38	P-loop containing nucleoside triphosphate hydrolases superfamily protein	2.78325	0.0375882	7	cytosol,nucleus	1	9	9	26.8	26.8	26.8	55.383	496	0	158.16	24.0212	24.7181	24.3697	20.8557	22.3171	21.5864
AT3G53520.2;AT3G53520.1;AT3G53520.4;AT3G53520.3	AT3G53520.2	UXS1	UDP-glucuronic acid decarboxylase 1	11.8611	0.000807211	7	golgi	4	10	9	24	22.2	22.2	48.402	433	0	29.566	21.684	22.5402	22.1121	10.0403	10.4617	10.251
AT3G53580.1	AT3G53580.1	DAPF	diaminopimelate epimerase family protein	4.97118	0.00750183	11	plastid	1	8	8	27.3	27.3	27.3	38.984	362	0	157.64	24.2971	25.4766	24.8868	19.7381	20.0932	19.9157
AT3G54470.1;AT1G12775.1	AT3G54470.1	UMPS	uridine 5-monophosphate synthase / UMP synthase (PYRE-F) (UMPS)	8.48638	0.0393904	2	golgi	2	6	6	16.6	16.6	16.6	51.85	476	0	35.822	16.5401	21.4259	18.983	11.1707	9.82243	10.4966
AT3G55440.1	AT3G55440.1	TPIS	triosephosphate isomerase	9.67517	0.00219924	3	cytosol	1	3	2	9.4	6.3	6.3	27.169	254	0	12.627	19.3173	19.8164	19.5668	9.29818	10.4851	9.89164
AT3G55630.7;AT3G55630.6;AT3G55630.4;AT3G55630.1;AT3G55630.2;AT3G55630.3;AT5G05980.2;AT5G05980.1	AT3G55630.7	FPGS3	DHFS-FPGS homolog D	11.0278	0.00100195	2	mitochondrion	8	1	1	3	3	3	48.661	435	0.0017841	2.3705	20.9774	21.9277	21.4525	10.2881	10.5615	10.4248
AT3G58510.3;AT3G58510.2;AT3G58510.1	AT3G58510.3	RH11	DEA(D/H)-box RNA helicase family protein	2.06143	0.0305939	6	nucleus	3	18	18	33	33	20.6	66.025	612	0	137.77	23.0956	23.6607	23.3782	20.8627	21.7708	21.3167
AT3G58580.1	AT3G58580.1	CCR4B	DNAse I-like superfamily protein	9.48781	0.00665456	3	nucleus	1	3	2	6.1	4.5	4.5	67.052	603	0	6.8356	19.1008	21.2292	20.165	10.9769	10.3775	10.6772
AT3G59770.1;AT3G59770.3;AT3G59770.2;AT3G59770.4	AT3G59770.1	SAC9	sacI homology domain-containing protein / WW domain-containing protein	7.67725	0.00847764	2	golgi	4	7	7	5.7	5.7	5.7	180.06	1630	0	23.959	17.0759	19.0191	18.0475	10.6553	10.0852	10.3703
AT3G60190.1	AT3G60190.1	DRP1E	DYNAMIN-like 1E	3.60427	0.0427028	10	cytosol	1	22	22	32.7	32.7	25	69.803	624	0	104.73	22.4253	24.1994	23.3123	19.0131	20.403	19.7081
AT3G61200.1	AT3G61200.1	AT3G61200.1	Thioesterase superfamily protein	8.96259	0.00246416	2	peroxisome	1	1	1	6.9	6.9	6.9	20.474	188	0	3.5354	19.0473	19.5867	19.317	9.78334	10.9254	10.3544
AT3G61240.2;AT3G61240.1	AT3G61240.2	RH12	DEA(D/H)-box RNA helicase family protein	8.007	0.00489246	4	nucleus	2	12	12	29.9	29.9	17.5	56.774	498	0	157.02	22.0982	24.6156	23.3569	10.0407	10.6591	10.3499
AT3G61430.2;AT3G61430.1;AT4G00430.1;AT1G01620.2;AT4G00430.2;AT3G54820.1	AT3G61430.2	PIP11	plasma membrane intrinsic protein 1A	12.5293	0.00521986	2	plasma membrane	6	6	2	19.9	9.8	6.3	30.688	286	0	4.8457	21.8303	24.3551	23.0927	10.2966	10.8302	10.5634
AT3G61710.3;AT3G61710.2;AT3G61710.4;AT3G61710.1	AT3G61710.3	BECN1	AUTOPHAGY 6	9.67565	0.00738288	3	nucleus	4	3	3	7.5	7.5	7.5	36.366	318	0	104.76	19.5027	21.7723	20.6375	10.6071	11.3166	10.9619
AT3G62820.1	AT3G62820.1	AT3G62820.1	Plant invertase/pectin methylesterase inhibitor superfamily protein	9.89162	0.00519215	2	extracellular	1	2	2	11.9	11.9	11.9	21.459	194	0	9.0429	19.3222	21.2666	20.2944	10.6977	10.1079	10.4028
AT3G63460.3;AT3G63460.2;AT3G63460.1	AT3G63460.3	SC31B	transducin family protein / WD-40 repeat family protein	3.31572	0.0109865	10	nucleus	3	12	12	12.2	12.2	12.2	118.72	1094	0	130.73	21.7971	22.3479	22.0725	18.3397	19.1738	18.7568
AT4G00660.2;AT4G00660.1	AT4G00660.2	RH8	RNAhelicase-like 8	5.1656	0.00164134	3	nucleus	2	11	7	26.3	17.4	17.4	57.686	505	0	32.41	20.4548	19.4908	19.9728	10.1368	9.47771	9.80723
AT4G03200.2;AT4G03200.1	AT4G03200.2	AT4G03200.2	catalytics	8.87633	0.00839372	3	cytosol	2	5	5	7.4	7.4	7.4	76.845	685	0	17.002	18.426	20.2901	19.3581	9.78318	11.1803	10.4818
AT4G03430.3;AT4G03430.2;AT4G03430.1	AT4G03430.3	STA1	pre-mRNA splicing factor-like protein	7.36705	0.0075086	4	nucleus	3	4	4	4.5	4.5	4.5	115.57	1029	0	9.0114	18.3064	17.064	17.6852	9.64894	10.9874	10.3182
AT4G04910.1	AT4G04910.1	NSF	AAA-type ATPase family protein	2.34898	0.0378631	21	golgi	1	22	22	31.1	31.1	31.1	81.486	742	0	235.97	24.6755	24.5653	24.6204	21.5876	22.9552	22.2714
AT4G05420.1;AT4G05420.2	AT4G05420.1	DDB1A	damaged DNA binding protein 1A	11.3629	0.00203249	5	nucleus	2	10	10	9.9	9.9	7.2	121.3	1088	0	30.109	22.1286	20.8768	21.5027	10.5089	9.77065	10.1398
AT4G10120.5;AT4G10120.4;AT4G10120.3;AT4G10120.2;AT4G10120.1	AT4G10120.5	SPSA4	Sucrose-phosphate synthase family protein	8.96817	0.0123243	3	cytosol	5	9	6	11.1	8.2	8.2	95.082	849	0	39.016	17.8871	20.6465	19.2668	9.9053	10.6919	10.2986
AT4G10320.1	AT4G10320.1	SYIC	tRNA synthetase class I (M and V) family protein	10.0975	0.000842042	10	cytosol	1	13	13	11.8	11.8	11.8	135.48	1190	0	78.359	20.5007	20.8197	20.6602	10.9457	10.1797	10.5627
AT4G10490.1;AT4G10500.1	AT4G10490.1	DLO2	2-oxoglutarate (2OG) and Fe(II)-dependent oxygenase superfamily protein	8.50941	0.00105614	2	cytosol	2	1	1	3.2	3.2	3.2	39.282	348	0	4.4804	19.057	19.764	19.4105	10.7324	11.0697	10.9011
AT4G10590.4;AT4G10590.3;AT4G10590.2;AT4G10590.1;AT4G10570.1	AT4G10590.1	UBP9	ubiquitin-specific protease 10	8.58465	0.00257771	2		5	3	3	4	4	4	102.65	910	0	6.5093	20.2096	19.2142	19.7119	11.4949	10.7596	11.1273
AT4G10790.1	AT4G10790.1	PUX10	UBX domain-containing protein	10.3324	0.0170095	2	golgi	1	2	2	4.4	4.4	4.4	52.802	480	0	8.4698	18.6835	22.5772	20.6303	10.4869	10.1088	10.2979
AT4G11270.2;AT4G11270.1	AT4G11270.2	AT4G11270.2	Transducin/WD40 repeat-like superfamily protein	8.76202	0.000751547	3	golgi	2	3	3	3.3	3.3	3.3	159.37	1446	0	21.365	18.8091	19.4691	19.1391	10.4592	10.2949	10.3771
AT4G11820.3;AT4G11820.1;AT4G11820.2	AT4G11820.3	HMCS	hydroxymethylglutaryl-CoA synthase / HMG-CoA synthase / 3-hydroxy-3-methylglutaryl coenzyme A synthase	9.53671	0.00421182	2	cytosol	3	3	3	6.7	6.7	6.7	45.205	406	0	7.1884	19.7174	21.3069	20.5122	10.5956	11.3554	10.9755
AT4G16130.1;AT3G42850.1;AT3G42850.2	AT4G16130.1	ARAK	arabinose kinase	3.85989	0.00787359	14	cytosol	3	18	18	18.5	18.5	18.5	114.26	1039	0	90.388	23.3406	22.9837	23.1621	18.8457	19.7588	19.3022
AT4G16150.1	AT4G16150.1	CMTA5	calmodulin-binding transcription activator 5	11.981	4.08303e-05	12	nucleus	1	12	12	17.9	17.9	17.9	104.77	923	0	169.65	22.1334	22.1827	22.158	10.0715	10.2824	10.177
AT4G18100.1	AT4G18100.1	RL321	Ribosomal protein L32e	10.9827	0.00467647	2	cytosol	1	1	1	8.3	8.3	8.3	15.503	133	0	5.1111	20.0926	22.1961	21.1444	9.96672	10.3567	10.1617
AT4G19006.1;AT4G19006.2	AT4G19006.1	PS13B	Proteasome component (PCI) domain protein	11.5192	0.00118602	6	cytosol,nucleus	2	6	6	15.3	15.3	13.2	44.02	386	0	29.163	21.9269	22.2288	22.0779	10.0172	11.1	10.5586
AT4G21450.1;AT4G21450.3;AT4G21450.2;AT4G05060.1	AT4G21450.1	VAP42	PapD-like superfamily protein	5.70945	0.0579587	2	plasma membrane	4	5	5	15.3	15.3	15.3	32.964	295	0	10.893	18.1253	13.896	16.0106	10.0138	10.5886	10.3012
AT4G22570.1;AT4G22570.2;AT4G12440.4;AT4G12440.1;AT4G12440.3;AT4G12440.2	AT4G22570.1	APT3	adenine phosphoribosyl transferase 3	10.609	0.00108917	3	cytosol	6	3	3	18	18	18	20.352	183	0	31.632	21.3056	21.4372	21.3714	10.2708	11.254	10.7624
AT4G23620.1;AT4G23620.2	AT4G23620.1	RPS25	Ribosomal protein L25/Gln-tRNA synthetase anti-codon-binding domain-containing protein	11.2026	0.00468996	5	mitochondrion	2	6	6	21.2	21.2	21.2	29.017	264	0	16.445	20.8324	22.4494	21.6409	9.70329	11.1733	10.4383
AT4G24190.2;AT4G24190.1	AT4G24190.2	ENPL	Chaperone protein htpG family protein	11.7813	0.000692371	7	endoplasmic reticulum	2	13	13	15.9	15.9	14.5	94.148	823	0	36.901	21.4274	22.2137	21.8205	9.84421	10.2342	10.0392
AT4G26270.1;AT5G56630.1;AT4G32840.1	AT4G26270.1	PFKA3	phosphofructokinase 3	10.8702	0.00292648	6	cytosol	3	11	7	21.5	13.5	13.5	53.666	489	0	42.583	20.1616	21.6403	20.901	10.4195	9.64205	10.0308
AT4G26840.1;AT5G55160.1	AT4G26840.1	SUMO1; SUMO2	small ubiquitin-like modifier 1	6.60845	0.121139	2	nucleus	2	2	2	30	30	30	10.976	100	0	41.802	20.8793	13.0012	16.9403	9.50722	11.1565	10.3318
AT4G26870.1	AT4G26870.1	SYDC1	Class II aminoacyl-tRNA and biotin synthetases superfamily protein	11.6921	0.00494969	7	cytosol	1	11	11	21.2	21.2	17.9	60.332	532	0	34.76	21.9773	23.4879	22.7326	10.1443	11.9368	11.0405
AT4G26970.1	AT4G26970.1	ACO2M	aconitase 2	7.99131	0.000569247	3	mitochondrion	1	3	3	4.8	4.8	4.8	108.48	995	0	15.859	18.377	18.894	18.6355	10.5666	10.7218	10.6442
AT4G28470.1	AT4G28470.1	PSD2B	26S proteasome regulatory subunit S2 1B	8.94473	0.000983895	3	cytosol,nucleus	1	14	4	16	4.9	4.9	97.953	891	0	18.003	18.9735	19.3175	19.1455	9.84253	10.559	10.2008
AT4G28610.1;AT3G04450.4;AT3G04450.2;AT3G04450.1	AT4G28610.1	PHR1	phosphate starvation response 1	10.0447	0.0037361	2	nucleus	4	3	3	8.1	8.1	8.1	45.546	409	0	7.2399	21.5697	19.9862	20.778	11.1014	10.3651	10.7333
AT4G29040.1;AT2G20140.1	AT4G29040.1	PRS4A	regulatory particle AAA-ATPase 2A	2.88605	0.0138573	7	cytosol,nucleus	2	14	14	30.5	30.5	30.5	49.369	443	0	107.73	24.0332	23.5987	23.816	20.4899	21.3699	20.9299
AT4G30890.3;AT4G30890.2;AT4G30890.1	AT4G30890.3	UBP24	ubiquitin-specific protease 24	10.617	0.00141994	3	nucleus	3	4	4	8.3	8.3	8.3	60.439	551	0	21.186	20.2036	21.1023	20.653	9.6902	10.3817	10.036
AT4G31300.3;AT4G31300.1;AT4G31300.2	AT4G31300.3	PSB6	N-terminal nucleophile aminohydrolases (Ntn hydrolases) superfamily protein	11.405	0.00171478	3	cytosol	3	6	6	29.6	29.6	29.6	25.151	233	0	117.89	21.0091	21.4393	21.2242	9.1851	10.4534	9.81924
AT4G32180.1;AT4G32180.3;AT4G32180.2	AT4G32180.1	PANK2	pantothenate kinase 2	3.34254	0.0424998	18	cytosol	3	22	22	28.1	28.1	28.1	99.639	901	0	323.31	23.6333	22.9891	23.3112	20.9598	18.9776	19.9687
AT4G33050.3;AT4G33050.2;AT4G33050.5;AT4G33050.4;AT4G33050.1;AT4G33050.6	AT4G33050.3	IQM1	calmodulin-binding family protein	10.9385	0.00205885	4	cytosol	6	10	10	26.8	26.8	22.1	55.496	488	0	44.649	20.677	21.6239	21.1505	10.7331	9.69075	10.2119
AT4G34030.1	AT4G34030.1	MCCB	3-methylcrotonyl-CoA carboxylase	2.74858	0.036517	5	mitochondrion	1	9	9	13.3	13.3	13.3	64.012	587	0	21.434	20.8341	22.3611	21.5976	18.66	19.038	18.849
AT4G34260.1	AT4G34260.1	FUCO2	1-alpha-L-fucosidase	2.09313	0.00123912	8	extracellular	1	13	13	18	18	18	93.724	843	0	134.23	20.8051	20.8867	20.8459	18.6567	18.8488	18.7528
AT4G34620.1	AT4G34620.1	RPS16	small subunit ribosomal protein 16	13.5668	0.0072018	2	plastid	1	3	3	38.1	38.1	38.1	12.699	113	0	11.583	22.2433	25.5353	23.8893	10.308	10.337	10.3225
AT4G35410.2;AT2G17380.1;AT4G35410.1	AT4G35410.2	AP1S2	Clathrin adaptor complex small chain family protein	11.7978	0.00514124	2	mitochondrion	3	2	2	13.6	13.6	13.6	18.914	162	0	2.9091	20.9962	23.232	22.1141	9.86476	10.7678	10.3163
AT4G37870.1;AT5G65690.3;AT5G65690.4;AT5G65690.1;AT5G65690.2	AT4G37870.1	PCKA1	phosphoenolpyruvate carboxykinase 1	2.44079	0.0306917	12	cytosol	5	19	19	35.3	35.3	35.3	73.404	671	0	323.31	24.5602	25.1654	24.8628	21.8645	22.9795	22.422
AT4G38630.1	AT4G38630.1	PSMD4	regulatory particle non-ATPase 10	12.5357	0.000839765	4	cytosol	1	5	5	16.3	16.3	16.3	40.757	386	0	24.389	22.6453	23.3748	23.01	10.1116	10.837	10.4743
AT4G39330.1;AT4G39330.2	AT4G39330.1	CADH9	cinnamyl alcohol dehydrogenase 9	4.03528	0.0242306	9	cytosol	2	15	15	43.6	43.6	43.6	38.933	360	0	323.31	24.7648	26.605	25.6849	21.5882	21.711	21.6496
AT4G39520.1	AT4G39520.1	DRG3	GTP-binding protein-like protein	10.7475	0.000642685	4	cytosol	1	5	5	15.4	15.4	15.4	41.143	369	0	19.237	21.071	20.704	20.8875	9.80078	10.4793	10.14
AT5G01750.2;AT5G01750.1	AT5G01750.2	LOR15	LURP-one-like protein (DUF567)	12.7126	0.0123424	4	cytosol,golgi	2	5	5	17.5	17.5	17.5	24.295	217	0	16.118	21.0947	24.7461	22.9204	9.30845	11.1071	10.2078
AT5G02490.1;AT1G56410.1	AT5G02490.1	HSP702	Heat shock protein 70 (Hsp 70) family protein	11.5951	0.00141794	5	cytosol	2	13	4	23.9	7.4	7.4	71.386	653	0	110.25	22.6859	21.5032	22.0945	10.6817	10.3171	10.4994
AT5G03290.1	AT5G03290.1	IDH5	isocitrate dehydrogenase V	13.9672	0.00263721	2	mitochondrion	1	8	2	20.9	8.3	8.3	40.624	374	0	183.78	23.3526	25.3894	24.371	10.4086	10.399	10.4038
AT5G03350.1	AT5G03350.1	LECT6	Legume lectin family protein	16.5703	0.000313598	5	extracellular	1	4	4	17.5	17.5	17.5	30.162	274	0	16.004	27.4194	27.0748	27.2471	11.0546	10.2991	10.6769
AT5G04130.1;AT5G04130.3;AT5G04130.2	AT5G04130.1	GYRBM	DNA GYRASE B2	4.08197	0.0528359	2	mitochondrion	3	10	2	15.3	3.8	3.8	81.052	732	0	67.066	16.4201	13.5559	14.988	11.091	10.7211	10.9061
AT5G04170.1	AT5G04170.1	CML50	Calcium-binding EF-hand family protein	11.9518	7.01129e-05	2	cytosol	1	2	2	5.4	5.4	5.4	37.112	354	0	218.99	22.4122	22.6762	22.5442	10.5412	10.6436	10.5924
AT5G05010.2;AT5G05010.1	AT5G05010.2	COPD	clathrin adaptor complexes medium subunit family protein	2.87435	0.00433652	4	cytosol	2	6	6	10.8	10.8	10.8	57.718	527	0	50.406	21.1758	21.7055	21.4406	18.5168	18.6158	18.5663
AT5G11040.1	AT5G11040.1	TR120	TRS120	10.1329	0.00268575	3	golgi	1	9	9	9.3	9.3	9.3	129.59	1186	0	26.888	20.4015	21.6606	21.031	10.4986	11.2977	10.8981
AT5G11060.1	AT5G11060.1	KNAT4	homeobox protein knotted-1-like 4	10.3329	0.0108451	2	nucleus	1	8	2	21.4	7.1	7.1	44.385	393	0	4.8555	19.2672	21.8806	20.5739	9.41277	11.0692	10.241
AT5G11490.3;AT5G11490.1;AT5G11490.2	AT5G11490.3	APBLA	adaptin family protein	10.7988	0.00371552	4	golgi	3	6	6	9	9	9	88.51	796	0	28.533	19.928	21.6388	20.7834	9.60431	10.3649	9.98459
AT5G13430.1;AT5G13440.1	AT5G13430.1	UCRI1	Ubiquinol-cytochrome C reductase iron-sulfur subunit	13.5214	0.00472166	2	mitochondrion	2	4	4	13.6	13.6	13.6	29.607	272	0	89.42	22.4266	24.9803	23.7034	9.83417	10.5298	10.182
AT5G13480.3;AT5G13480.4;AT5G13480.1;AT5G13480.2	AT5G13480.3	FY	Transducin/WD40 repeat-like superfamily protein	6.13179	0.113177	2	nucleus	4	2	1	1.6	1.6	1.6	69.46	621	0.0079428	1.6569	20.0125	12.962	16.4872	9.92821	10.7827	10.3555
AT5G14590.1	AT5G14590.1	ICDHP	Isocitrate/isopropylmalate dehydrogenase family protein	8.4999	0.0235878	2	mitochondrion	1	3	2	6.2	4.5	4.5	54.195	485	0	4.3511	16.3171	19.9418	18.1295	10.2469	9.01225	9.62958
AT5G14670.3;AT5G14670.2;AT1G10630.1;AT3G62290.3;AT3G62290.2;AT3G62290.1;AT2G47170.3;AT2G47170.2;AT2G47170.1;AT1G70490.7;AT1G70490.6;AT1G70490.5;AT1G70490.4;AT1G70490.3;AT1G70490.2;AT1G70490.1;AT1G23490.1;AT1G10630.2;AT5G14670.1	AT5G14670.3	ATARFA1B,ARFA1B	ADP-ribosylation factor A1B	4.52722	0.020503	7	golgi	19	8	8	52.5	52.5	52.5	20.693	181	0	172.85	25.5943	26.0725	25.8334	20.3908	22.2216	21.3062
AT5G15870.1	AT5G15870.1	AT5G15870.1	glycosyl hydrolase family 81 protein	9.81217	0.00337707	4	mitochondrion	1	4	4	6.7	6.7	6.7	82.872	745	0	118.7	20.2219	21.7572	20.9895	10.9173	11.4374	11.1773
AT5G16070.1	AT5G16070.1	CCT6B	TCP-1/cpn60 chaperonin family protein	10.47	0.000218972	3	cytosol	1	18	5	33.6	8.2	8.2	58.927	535	0	10.298	21.6409	21.2832	21.462	10.8653	11.1187	10.992
AT5G16130.1	AT5G16130.1	RPS7	Ribosomal protein S7e family protein	13.1776	0.000672876	2	cytosol	1	5	5	22.6	22.6	13.2	22.06	190	0	16.688	24.1602	23.5245	23.8424	10.2999	11.0296	10.6648
AT5G18110.1	AT5G18110.1	eIF4E5	Putative cap-binding protein	7.1067	0.184511	6	cytosol	1	9	8	35.7	35.7	35.7	25.745	221	0	49.338	23.0495	23.0398	23.0446	22.1165	9.75937	15.9379
AT5G18380.3;AT5G18380.2;AT5G18380.1;AT3G04230.1	AT5G18380.3	RPS163	Ribosomal protein S5 domain 2-like superfamily protein	13.1459	0.00146299	1	cytosol	4	4	4	32.4	32.4	7.2	16.054	139	0	37.577	22.7351	23.3199	23.0275	9.2317	10.5316	9.88163
AT5G18410.3;AT5G18410.2;AT5G18410.1	AT5G18410.3	PIR	transcription activator	7.6113	0.0352871	3	cytosol	3	3	3	3.1	3.1	3.1	118.06	1031	0	5.9096	16.264	19.9407	18.1024	9.40178	11.5803	10.4911
AT5G20290.1;AT5G59240.1	AT5G20290.1	RPS81	Ribosomal protein S8e family protein	13.2882	0.0137431	9	cytosol,nucleus	2	9	9	40.1	40.1	40.1	24.993	222	0	323.31	21.7037	26.0085	23.8561	9.91343	11.2223	10.5679
AT5G20490.1;AT5G20490.2;AT5G20490.3;AT5G20470.1;AT1G54560.2;AT1G54560.1;AT1G08730.2;AT1G08730.1;AT1G04600.1	AT5G20490.1	MYO17	myosin family protein with Dil	5.8955	0.0171402	7	golgi	9	13	13	9.7	9.7	9.1	173.24	1530	0	33.85	18.4485	16.2513	17.3499	11.6751	11.2337	11.4544
AT5G20830.3;AT5G20830.2;AT5G20830.1;AT5G49190.3;AT5G49190.2;AT5G49190.1;AT4G02280.1	AT5G20830.3	SUS1	sucrose synthase 1	2.45859	0.0101795	19	cytosol	7	27	27	33.9	33.9	28.3	92.996	808	0	323.31	25.2537	24.6265	24.9401	22.3125	22.6505	22.4815
AT5G21160.1;AT5G21160.2;AT5G21160.3	AT5G21160.1	LRP1A	LA RNA-binding protein	5.2521	0.0324192	2	nucleus	3	5	5	8.4	8.4	8.4	91.376	826	0	46.601	16.7992	14.0179	15.4085	9.94448	10.3684	10.1564
AT5G21326.1	AT5G21326.1	CIPKQ	Ca2+regulated serine-threonine protein kinase family protein	10.5761	0.00252724	2	cytosol	1	3	3	8	8	8	49.628	439	0	13.347	20.0982	21.4668	20.7825	9.88799	10.5247	10.2064
AT5G22630.1	AT5G22630.1	AROD5	arogenate dehydratase 5	10.4789	0.00286038	2	plastid, cytosol	1	9	3	31.3	13.9	13.9	45.927	425	0	32.519	20.8654	22.692	21.7787	9.27436	10.6685	9.97145
AT5G23880.1	AT5G23880.1	CPSF2	cleavage and polyadenylation specificity factor 100	10.1595	0.000427354	8	cytosol	1	9	9	16.8	16.8	16.8	82.138	739	0	23.782	20.8178	21.0397	20.9287	10.4935	11.0449	10.7692
AT5G24710.1	AT5G24710.1	TWD40-2	Transducin/WD40 repeat-like superfamily protein	7.02437	0.0101558	3	nucleus,plasma membrane	1	4	4	3.8	3.8	3.8	148.07	1377	0	8.2468	17.2928	19.1941	18.2434	11.5796	10.8586	11.2191
AT5G24810.1;AT5G24810.2	AT5G24810.1	AT5G24810.1	ABC1 family protein	8.1753	0.0412668	2	golgi,plasma membrane	2	2	2	2	2	2	112.21	1009	0	3.1688	16.0677	20.8809	18.4743	10.9999	9.59822	10.299
AT5G26360.1	AT5G26360.1	CCT3	TCP-1/cpn60 chaperonin family protein	1.85366	0.0300003	9	cytosol	1	16	16	27.9	27.9	27.9	60.339	555	0	31.913	23.3441	24.2897	23.8169	22.0158	21.9107	21.9632
AT5G27380.1	AT5G27380.1	GSHB	glutathione synthetase 2	7.68847	0.00248538	11	cytosol,plastid	1	12	12	24.5	24.5	24.5	60.27	539	0	79.689	22.2171	23.9737	23.0954	10.22	10.5938	10.4069
AT5G27640.3;AT5G27640.1;AT5G25780.1;AT5G27640.2	AT5G27640.3	eIF3B	translation initiation factor 3B1	8.17556	0.00210478	2	cytosol	4	1	1	2	2	2	81.874	712	0	6.383	18.7745	18.2585	18.5165	10.8064	9.87558	10.341
AT5G35430.1	AT5G35430.1	AT5G35430.1	Tetratricopeptide repeat (TPR)-like superfamily protein	8.97492	0.00360628	3	golgi	1	3	3	4.5	4.5	4.5	86.737	786	0	4.3955	18.6488	19.944	19.2964	9.91162	10.7313	10.3215
AT5G35680.2;AT5G35680.1;AT2G04520.1;AT5G35680.3	AT5G35680.2	AT5G35680.2	Nucleic acid-binding%2C OB-fold-like protein	12.1715	0.000109741	3	cytosol	4	2	2	14.5	14.5	14.5	16.59	145	0	8.4135	22.4679	22.6455	22.5567	10.5422	10.2282	10.3852
AT5G38880.1	AT5G38880.1	AUG_5	HAUS augmin-like complex subunit	8.87548	0.000210233	6	cytosol	1	6	6	11.9	11.9	11.9	89.18	796	0	78.537	19.5301	19.4025	19.4663	10.4203	10.7613	10.5908
AT5G42020.1;AT5G28540.1;AT5G42020.3;AT5G42020.2;AT1G09080.2;AT1G09080.1	AT5G42020.1	BIP2	Heat shock protein 70 (Hsp 70) family protein	2.58088	0.0251901	7	endoplasmic reticulum	6	16	14	19.5	16.9	15.6	73.56	668	0	36.453	20.3427	21.5369	20.9398	18.4376	18.2803	18.3589
AT5G42080.4;AT5G42080.1;AT5G42080.3;AT5G42080.2;AT3G61760.2;AT3G61760.1;AT3G61760.3	AT5G42080.4	DRP1A	dynamin-like protein	4.45923	0.0456425	23	plasma membrane	7	28	28	43.1	43.1	43.1	68.171	610	0	323.31	23.5662	25.7644	24.6653	21.1493	19.2627	20.206
AT5G42390.2;AT5G42390.1	AT5G42390.2	SPP	Insulinase (Peptidase family M16) family protein	2.81048	0.0066044	12	plastid	2	15	15	17	17	17	120.72	1086	0	94.716	21.1929	21.8446	21.5187	18.6917	18.7248	18.7083
AT5G43940.1;AT5G43940.2	AT5G43940.1	ADHX	GroES-like zinc-binding dehydrogenase family protein	11.2872	0.00123986	6	peroxisome	2	6	6	15	15	15	40.698	379	0	44.754	20.9627	21.7377	21.3502	9.65434	10.4715	10.0629
AT5G45490.2;AT5G45490.1	AT5G45490.2	DRL35	P-loop containing nucleoside triphosphate hydrolases superfamily protein	9.65216	0.0104986	2	cytosol	2	3	3	13	13	13	40.425	354	0	154.9	18.649	21.4808	20.0649	10.5342	10.2912	10.4127
AT5G45500.8;AT5G45500.7;AT5G45500.5;AT5G45500.9;AT5G45500.3;AT5G45500.6;AT5G45500.4;AT5G45500.2;AT5G45500.1	AT5G45500.8	AT5G45500.8	RNI-like superfamily protein	9.5663	0.00630733	4	plasma membrane	9	7	7	11.1	11.1	11.1	85.781	750	0	23.073	19.348	20.7771	20.0626	9.68016	11.3124	10.4963
AT5G45620.1;AT5G45620.2	AT5G45620.1	PS13A	Proteasome component (PCI) domain protein	10.6839	0.00352497	4	cytosol,nucleus	2	6	5	17.9	15.8	15.8	44.167	386	0	8.6931	20.9233	22.6487	21.786	10.8392	11.3649	11.1021
AT5G46790.2;AT5G46790.1	AT5G46790.2	PYL1	PYR1-like 1	9.45627	0.00299098	4	nucleus	2	3	3	13.6	13.6	13.6	25.361	221	0	71.832	19.7633	20.3604	20.0619	9.93428	11.2769	10.6056
AT5G47010.1	AT5G47010.1	RENT1	RNA helicase	3.43026	0.013419	12	cytosol	1	18	18	17.5	17.5	17.5	136.87	1254	0	142.87	21.3159	21.9594	21.6377	17.7326	18.6822	18.2074
AT5G47500.1	AT5G47500.1	PME68	Pectin lyase-like superfamily protein	10.3026	0.00507131	2	extracellular	1	3	3	9.4	9.4	9.4	40.042	362	0	4.6946	19.4506	21.4477	20.4491	9.8366	10.4565	10.1466
AT5G48620.6;AT5G48620.5;AT5G48620.4;AT5G48620.3;AT5G48620.2;AT5G48620.1;AT5G35450.2;AT5G35450.1	AT5G48620.6	RP8L4	Disease resistance protein (CC-NBS-LRR class) family	4.01729	0.023936	6	cytosol	8	21	21	23.9	23.9	11.3	104.45	908	0	64.617	22.8799	23.3768	23.1284	18.2335	19.9886	19.1111
AT5G49030.3;AT5G49030.1;AT5G49030.2	AT5G49030.3	SYIM	tRNA synthetase class I (M and V) family protein	9.4669	0.00350194	5	extracellular	3	8	8	8	8	8	143.39	1279	0	16.99	18.8976	20.3735	19.6355	10.4683	9.86901	10.1686
AT5G52580.1;AT5G52580.3;AT5G52580.2	AT5G52580.1	AT5G52580.1	RabGAP/TBC domain-containing protein	9.16651	0.000864261	3	nucleus	3	5	5	7.6	7.6	7.6	77.67	673	0	14.421	19.3686	19.6658	19.5172	9.99917	10.7021	10.3507
AT5G53350.1;AT5G49840.4;AT5G49840.2;AT5G49840.3;AT5G49840.1;AT1G33360.1	AT5G53350.1	CLPX1	CLP protease regulatory subunit X	8.99707	0.000828771	3	mitochondrion	6	3	3	8.1	8.1	8.1	61.963	579	0	7.9037	18.8301	19.4696	19.1498	9.97311	10.3324	10.1527
AT5G54440.1;AT5G54440.2;AT5G54440.3	AT5G54440.1	TR130	CLUB	3.45758	0.0164381	14	golgi	3	20	20	16.9	16.9	16.9	140.68	1259	0	60.393	21.9413	21.2958	21.6185	17.605	18.7169	18.161
AT5G58290.1	AT5G58290.1	PRS6B	regulatory particle triple-A ATPase 3	2.3408	0.0160669	10	cytosol,nucleus	1	17	17	37.7	37.7	34.8	45.751	408	0	57.039	24.9467	24.7207	24.8337	22.0779	22.9078	22.4929
AT5G58670.1	AT5G58670.1	PLCD1	phospholipase C1	8.27016	0.0276787	2	plasma membrane	1	2	2	4.5	4.5	4.5	64.313	561	0	4.58	17.0663	20.908	18.9872	11.3772	10.0568	10.717
AT5G58950.1	AT5G58950.1	AT5G58950.1	Protein kinase superfamily protein	11.6547	0.00104043	3	nucleus	1	6	6	13.9	13.9	13.9	58.856	525	0	33.278	22.7155	21.7419	22.2287	10.7898	10.3583	10.5741
AT5G59840.1;AT5G03520.1;AT3G46060.3;AT3G46060.2;AT3G46060.1;AT5G03520.2;AT3G09900.1	AT5G59840.1	RAB8A	Ras-related small GTP-binding family protein	12.3951	0.00461744	2	nucleus	7	4	3	15.7	15.7	10.6	23.834	216	0	8.8598	21.4311	23.6621	22.5466	10.5924	9.71061	10.1515
AT5G60160.1	AT5G60160.1	AT5G60160.1	Zn-dependent exopeptidases superfamily protein	12.4155	0.00100154	4	vacuole	1	10	10	22.9	22.9	22.9	52.425	477	0	323.31	23.406	22.2979	22.852	10.4887	10.3843	10.4365
AT5G61780.1	AT5G61780.1	TSN2	TUDOR-SN protein 2	8.12824	0.0297506	54	nucleus	1	67	67	67.6	67.6	54.5	107.74	985	0	323.31	31.4821	30.3226	30.9024	24.7681	20.7802	22.7741
AT5G62700.1;AT5G62690.1	AT5G62700.1	TBB3	tubulin beta chain 3	2.90554	0.0592965	3	cytosol	2	17	4	39.8	12.2	5.1	50.733	450	0	323.31	23.1735	25.3739	24.2737	21.4108	21.3255	21.3681
AT5G64220.2;AT5G64220.1	AT5G64220.2	CMTA2	Calmodulin-binding transcription activator protein with CG-1 and Ankyrin domain	6.19902	0.0119753	2	nucleus	2	1	1	1.6	1.6	1.6	117.26	1050	0	5.2384	17.3667	15.6121	16.4894	10.7203	9.8605	10.2904
AT5G64380.1	AT5G64380.1	AT5G64380.1	Inositol monophosphatase family protein	9.24033	0.0143166	2	nucleus, plastid	1	3	3	7.4	7.4	7.4	43.975	404	0	6.0234	17.9234	21.1194	19.5214	10.2617	10.3004	10.2811
AT5G67630.1;AT3G49830.1	AT5G67630.1	AT5G67630.1	P-loop containing nucleoside triphosphate hydrolases superfamily protein	11.5377	0.00359836	6	nucleus	2	8	8	19.6	19.6	19.6	52.113	469	0	33.455	22.6645	20.9542	21.8094	9.78458	10.7587	10.2716
ATCG00130.1	ATCG00130.1	ATPF	ATPase%2C F0 complex%2C subunit B/B%2C bacterial/chloroplast	11.8287	2.73136e-05	4	nucleus, plastid	1	7	7	31	31	31	21.057	184	0	47.927	21.9719	22.142	22.0569	10.2078	10.2486	10.2282
ATCG00190.1	ATCG00190.1	RPOB	RNA polymerase subunit beta	3.87857	0.0354334	2	cytosol, plastid	1	2	2	2.3	2.3	2.3	121.06	1072	0	4.2448	15.1707	12.9918	14.0813	10.137	10.2683	10.2027
ATCG00330.1	ATCG00330.1	RR14	ribosomal protein S14	12.8492	0.0068881	2	nucleus, plastid	1	2	2	14	14	14	11.743	100	0	4.7935	21.5837	24.6227	23.1032	10.1382	10.3698	10.254
ATCG00500.1	ATCG00500.1	ACCD	acetyl-CoA carboxylase carboxyl transferase subunit beta	4.07704	0.0238066	6	nucleus, plastid	1	12	12	21.5	21.5	21.5	55.609	488	0	50.189	23.8577	23.0988	23.4782	18.5599	20.2425	19.4012
ATCG00660.1	ATCG00660.1	RK20	ribosomal protein L20	11.4202	0.00991843	2	mitochondrion, plastid	1	3	3	23.9	23.9	23.9	14.163	117	0	13.85	20.5311	23.758	22.1445	10.9753	10.4733	10.7243
ATCG00680.1	ATCG00680.1	PSBB	photosystem II reaction center protein B	10.7003	0.00399068	3	cytosol, plastid	1	5	5	10.8	10.8	10.8	56.036	508	0	71.549	19.8539	21.6726	20.7633	9.74977	10.3761	10.0629
ATCG01120.1	ATCG01120.1	RR15	ribosomal protein S15	15.3994	0.00690874	5	nucleus, plastid	1	6	6	46.6	46.6	46.6	10.718	88	0	31.754	23.8903	27.5487	25.7195	10.3244	10.3157	10.3201

## Sheet: TSN2_HS
Dataset EV1: Full list of significantly enriched proteins with TSN2-TAPa versus GFP-TAPa under heat stress condition (TSN2_HS pool).
																								.
Protein Ids	Majority protein Ids	Gene name	Description	Difference (Log2 ratio TSN2-TAP/GFP-TAP)	P-value (T-test TSN2-TAP/GFP-TAP)	Unique peptides	Localization (SUBA consensus)	Number of proteins	Peptides	Razor + unique peptides	Sequence coverage [%]	Unique + razor sequence coverage [%]	Unique sequence coverage [%]	Mol. weight [kDa]	Sequence length	Q-value	Score	iBAQ Intensity TSN2-TAP R1	iBAQ Intensity TSN2-TAP R2	iBAQ Intensity TSN2-TAP Av.	iBAQ Intensity GFP-TAP R1	iBAQ Intensity GFP-TAP R2	iBAQ Intensity GFP-TAP Av.	.
AT1G02080.2;AT1G02080.3;AT1G02080.1	AT1G02080.2	AT1G02080.2	transcription regulator	4.4658	0.0317157	2	plasma membrane	3	3	3	1.3	1.3	1.3	263.76	2377	0	3.8256	16.7331	16.6262	16.6796	13.3943	11.0333	12.2138
AT1G02920.1	AT1G02920.1	GSTF7	glutathione S-transferase 7	8.69664	0.0127128	2	cytosol	1	6	1	28.7	6.2	6.2	23.598	209	0.0018132	2.4898	20.9712	22.0375	21.5043	14.1171	11.4982	12.8077
AT1G04280.2;AT1G04280.1	AT1G04280.2	NADKC	P-loop containing nucleoside triphosphate hydrolases superfamily protein	8.08729	0.00729571	2	mitochondrion	2	2	2	4.8	4.8	4.8	54.511	480	0.0021891	2.2684	20.1305	20.6988	20.4146	13.2733	11.3814	12.3273
AT1G04990.5;AT1G04990.6;AT1G04990.2;AT1G04990.1	AT1G04990.5	C3H3	Zinc finger C-x8-C-x5-C-x3-H type family protein	8.35189	0.00440227	2	cytosol	4	2	2	8.9	8.9	8.9	42.523	384	0	135.22	19.9777	21.263	20.6203	12.726	11.8109	12.2685
AT1G07360.1;AT2G29580.1;AT5G07060.2;AT5G07060.1	AT1G07360.1	C3H4	CCCH-type zinc fingerfamily protein with RNA-binding domain-containing protein	1.86776	0.0035292	14		4	12	12	28.9	28.9	28.9	53.587	481	0	35.881	23.6534	23.3419	23.4977	21.605	21.6547	21.6299
AT1G08450.1;AT1G08450.3;AT1G08450.2	AT1G08450.1	CALR3	calreticulin 3	2.41397	0.0549158	10	nucleus	3	8	8	22.4	22.4	22.4	49.843	424	0	25.699	23.6141	24.0103	23.8122	20.5473	22.2491	21.3982
AT1G08720.2;AT1G08720.1	AT1G08720.2	EDR1	Protein kinase superfamily protein	5.51346	0.0128485	3	plastid	2	4	4	7.1	7.1	7.1	100.55	906	0	44.452	18.7723	18.2359	18.5041	13.8511	12.1302	12.9906
AT1G09430.1	AT1G09430.1	ACLA3	ATP-citrate lyase A-3	9.90064	0.0004783	2	nucleus	1	8	8	16.3	16.3	11.3	46.945	424	0	126.13	21.8002	22.36	22.0801	12.3043	12.0546	12.1794
AT1G09640.2;AT1G09640.1	AT1G09640.2	eEF1B𝛾	Translation elongation factor EF1B gamma chain	13.6709	0.002396	6	mitochondrion	2	4	3	10.6	7.2	7.2	29.832	265	0	7.7907	26.9786	25.6442	26.3114	13.3164	11.9645	12.6405
AT1G15140.1;AT1G15140.3;AT1G15140.2	AT1G15140.1	AT1G15140.1	FAD/NAD(P)-binding oxidoreductase	9.23514	0.00166284	3	golgi	3	2	2	8.1	8.1	8.1	31.923	295	0	4.8864	20.9716	22.0018	21.4867	12.3922	12.111	12.2516
AT1G16350.1;AT1G79470.1	AT1G16350.1	IMDH2	Aldolase-type TIM barrel family protein	8.90839	0.000477088	3	peroxisome	2	5	5	14.9	14.9	14.9	54.051	502	0	17.74	21.4294	21.7069	21.5681	12.8976	12.4219	12.6597
AT1G16810.3;AT1G16810.2;AT1G16810.1	AT1G16810.3	AT1G16810.3	7-dehydrocholesterol reductase-like protein	11.4607	0.000242347	6	nucleus	3	3	3	34	34	34	16.382	144	0	18.693	23.8851	23.4314	23.6582	12.3082	12.0869	12.1975
AT1G17290.1;AT1G72330.2;AT1G72330.1;AT1G72330.3	AT1G17290.1	ALAT1	alanine aminotransferas	8.79942	0.00060215	5	cytosol	4	4	4	7.9	7.9	7.9	59.82	543	0	13.397	21.3677	20.7698	21.0688	12.3331	12.2056	12.2693
AT1G17890.3;AT1G17890.2;AT1G17890.1	AT1G17890.3	FCL2	NAD(P)-binding Rossmann-fold superfamily protein	10.4401	0.00384571	2	golgi	3	6	2	19.1	8.1	8.1	35.421	320	0	18.513	22.9739	22.8926	22.9332	13.4132	11.5732	12.4932
AT1G20880.3;AT1G20880.2;AT1G20880.1;AT1G76460.1	AT1G20880.3	RRM	RNA-binding (RRM/RBD/RNP motifs) family protein	9.92251	0.00484041	3	plastid	4	4	3	17.2	17.2	17.2	29.897	274	0	6.8722	21.4426	22.8417	22.1421	12.9108	11.5284	12.2196
AT1G21680.1;AT1G21670.1	AT1G21680.1	AT1G21680.1	DPP6 N-terminal domain-like protein	6.58883	0.02119	3	plasma membrane	2	7	7	10.8	10.8	10.8	78.441	706	0	11.068	18.9342	20.0244	19.4793	14.1814	11.5995	12.8905
AT1G23950.5;AT1G23950.3;AT1G23950.2;AT1G23970.1;AT1G23970.2	AT1G23950.5	Y1239	hypothetical protein (DUF626)	6.71232	0.000410023	2	golgi	5	2	2	7.6	7.6	7.6	38.64	343	0	57.579	19.4501	19.4573	19.4537	12.9336	12.549	12.7413
AT1G24340.1	AT1G24340.1	AT1G24340.1	FAD/NAD(P)-binding oxidoreductase family protein	6.2047	0.0113561	3	golgi	1	2	2	3.4	3.4	3.4	78.32	709	0	7.4875	18.0066	19.6057	18.8062	13.117	12.0859	12.6015
AT1G29370.1;AT1G29370.2	AT1G29370.1	AT1G29370.1	RNA polymerase II degradation factor-like protein (DUF1296)	8.93238	0.00214741	2	nucleus	2	8	1	15.4	2.2	2.2	90.887	831	0	9.292	21.4378	21.0808	21.2593	12.8864	11.7674	12.3269
AT1G30580.1	AT1G30580.1	OLA1	GTP binding protein	7.28852	0.0052939	2	plasma membrane	1	3	3	10.7	10.7	10.7	44.471	394	0	5.9499	19.803	20.0161	19.9095	13.3695	11.8726	12.621
AT1G31220.1	AT1G31220.1	PUR3	Formyl transferase	7.3807	0.00554837	2	nucleus	1	3	3	12	12	12	32.17	292	0	10.638	20.2591	19.8819	20.0705	13.4508	11.9288	12.6898
AT1G31230.1	AT1G31230.1	AKH1	aspartate kinase-homoserine dehydrogenase i	2.62662	0.00727602	5	endoplasmic reticulum	1	8	7	7.8	6.6	6.6	99.403	911	0	14.808	19.5646	19.7125	19.6385	16.7002	17.3236	17.0119
AT1G34000.1	AT1G34000.1	OHP2	one-helix protein 2	9.47182	0.00455023	2	nucleus	1	2	2	13.4	13.4	13.4	18.665	172	0	3.4033	21.3848	22.0133	21.699	13.081	11.3734	12.2272
AT1G35470.1;AT1G35470.2	AT1G35470.1	RANBM	SPla/RYanodine receptor (SPRY) domain-containing protein	7.82302	0.00288131	4	extracellular	2	5	5	13.5	13.5	13.5	52.093	465	0	11.105	20.5718	19.748	20.1599	12.7682	11.9055	12.3369
AT1G44575.2;AT1G44575.3;AT1G44575.1	AT1G44575.2	PSBS	Chlorophyll A-B binding family protein	8.38988	0.00525669	2	cytosol,nucleus	3	1	1	5.4	5.4	5.4	21.981	205	0.0017794	2.3583	20.7881	21.6036	21.1959	13.5712	12.0407	12.806
AT1G48850.1;AT1G48850.3;AT1G48850.2	AT1G48850.1	AROC	chorismate synthase%2C putative / 5-enolpyruvylshikimate-3-phosphate phospholyase	2.07926	0.0566604	4	nucleus	3	9	9	17.2	17.2	17.2	47.317	436	0	32.561	23.5065	22.8338	23.1701	20.4019	21.7799	21.0909
AT1G50575.1	AT1G50575.1	AT1G50575.1	Putative lysine decarboxylase family protein	7.02504	0.00394987	2	cytosol	1	3	3	11.1	11.1	11.1	33.971	306	0	11.513	19.6117	20.4415	20.0266	13.4731	12.53	13.0015
AT1G51160.3;AT1G51160.2;AT1G51160.1	AT1G51160.3	AT1G51160.3	SNARE-like superfamily protein	8.84991	0.00529549	2	cytosol	3	3	3	22.5	22.5	22.5	18.965	169	0	13.897	20.641	21.9373	21.2892	13.0895	11.7891	12.4393
AT1G51660.1	AT1G51660.1	M2K4	mitogen-activated protein kinase kinase 4	7.00006	0.00688197	2	plasma membrane	1	6	3	16.9	9	9	40.116	366	0	6.2458	18.7269	19.2447	18.9858	12.7741	11.1973	11.9857
AT1G51690.2;AT1G51690.3	AT1G51690.2	2ABA	protein phosphatase 2A 55 kDa regulatory subunit B alpha isoform	7.80767	0.000567986	2	nucleus	3	10	10	27.3	27.3	2.9	56.934	513	0	221.56	20.565	20.0733	20.3192	12.4171	12.606	12.5115
AT1G55450.1;AT1G55450.2;AT3G54150.2;AT3G54150.1	AT1G55450.1	AT1G55450.1	S-adenosyl-L-methionine-dependent methyltransferases superfamily protein	8.83754	0.00131045	3	cytosol	4	4	4	12.5	12.5	12.5	34.475	311	0	17.933	21.9047	21.1569	21.5308	12.9495	12.437	12.6933
AT1G59124.1;AT1G58807.2;AT1G59124.2;AT1G58807.1;AT1G59218.3;AT1G59218.2;AT1G59218.1;AT1G58848.2;AT1G58848.1;AT1G58602.2;AT1G58602.1	AT1G59124.1	DRL44	Disease resistance protein (CC-NBS-LRR class) family	6.68323	0.0019867	2	cytosol	11	1	1	1.5	1.5	1.5	98.113	855	0.00492	1.8462	19.3961	18.6642	19.0302	12.5582	12.1357	12.3469
AT1G69460.1	AT1G69460.1	P24DA	emp24/gp25L/p24 family/GOLD family protein	6.93444	0.00864645	2	mitochondrion	1	1	1	7.9	7.9	7.9	24.414	214	0.0013799	2.603	19.4873	19.7461	19.6167	13.5971	11.7674	12.6822
AT1G69530.4;AT1G69530.5;AT1G69530.2;AT1G69530.1;AT1G69530.3	AT1G69530.4	EXPA1	expansin A1	2.75509	0.00874256	2	nucleus	5	1	1	4.1	4.1	4.1	23.448	220	0.0033543	2.0572	25.8411	25.7198	25.7805	22.6612	23.3895	23.0254
AT1G71410.2;AT1G71410.1;AT1G22870.4;AT1G22870.1;AT1G22870.2;AT1G22870.3	AT1G71410.2	SCYL2B	ARM repeat superfamily protein	5.06596	0.00563764	2	cytosol,nucleus	6	4	4	5.8	5.8	5.8	98.763	909	0	10.505	17.117	17.4467	17.2818	12.7328	11.699	12.2159
AT1G75950.1;AT5G42190.1	AT1G75950.1	SKP1A	S phase kinase-associated protein 1	5.22131	0.0050327	3	cytosol	2	2	2	17.5	17.5	17.5	17.857	160	0	39.171	22.4454	23.2475	22.8465	13.5774	11.6729	12.6251
AT1G77540.1	AT1G77540.1	Y1754	Acyl-CoA N-acyltransferases (NAT) superfamily protein	8.57602	0.00200172	2	cytosol	1	2	2	24.6	24.6	24.6	12.855	114	0	6.0153	21.2039	22.2354	21.7196	13.3175	12.9697	13.1436
AT1G79090.3;AT1G79090.2;AT1G79090.1	AT1G79090.3	PAT1H	topoisomerase II-associated protein	4.33151	0.00657357	4	vacuole	3	8	8	12.5	12.5	12.5	88.839	793	0	68.766	20.533	20.8777	20.7054	12.4407	10.307	11.3739
AT1G79280.1;AT1G79280.3;AT1G79280.2	AT1G79280.1	NUA	nuclear pore anchor	11.8518	0.0104538	3	nucleus	3	12	12	7.8	7.8	7.8	237.04	2093	0	33.355	22.7558	25.6862	24.221	13.3098	11.4287	12.3692
AT2G04030.2;AT2G04030.1	AT2G04030.2	HS905	Chaperone protein htpG family protein	2.85558	0.000363642	10	endoplasmic reticulum	2	16	16	21	21	17	88.255	777	0	83.341	22.6263	22.4765	22.5514	19.7139	19.6777	19.6958
AT2G05710.1	AT2G05710.1	ACO3M	aconitase 3	6.41433	0.0144915	2	cytosol	1	3	1	3.5	1.5	1.5	108.2	990	0.0017738	2.3469	19.1365	19.518	19.3272	14.0129	11.8129	12.9129
AT2G15430.1;AT2G15430.3;AT2G15430.2;AT2G15400.2;AT2G15400.1	AT2G15430.1	NRPB3	DNA-directed RNA polymerase family protein	2.19752	0.0200859	8	plasma membrane	5	4	4	12.5	12.5	12.5	35.461	319	0	9.6008	23.4654	23.1758	23.3206	20.6926	21.5536	21.1231
AT2G16600.2;AT2G16600.1	AT2G16600.2	CP19A	rotamase CYP 3	3.2092	0.0439645	4	nucleus	2	2	2	16.6	16.6	16.6	15.992	151	0	23.225	24.6157	24.6031	24.6094	20.38	22.4203	21.4002
AT2G17130.2;AT2G17130.1	AT2G17130.2	IDH2	isocitrate dehydrogenase subunit 2	8.14358	0.00813416	2	cytosol	2	6	2	14.6	4.4	4.4	39.148	363	0	26.071	20.816	20.4152	20.6156	13.5043	11.4397	12.472
AT2G17340.1	AT2G17340.1	D89S2	pantothenate kinase	7.67646	0.00717497	3	cytosol	1	2	2	4.6	4.6	4.6	40.857	367	0	5.356	20.4003	20.6209	20.5106	13.7572	11.9111	12.8341
AT2G18110.1	AT2G18110.1	eEF1B	Translation elongation factor EF1B/ribosomal protein S6 family protein	9.56941	0.00337999	4	nucleus	1	4	2	18.6	10.4	10.4	25.266	231	0	4.1952	22.94	21.8914	22.4157	13.4383	12.2543	12.8463
AT2G22480.1	AT2G22480.1	PFKA5	phosphofructokinase 5	2.87947	0.0258431	10	plasma membrane	1	9	8	19.7	18.1	18.1	58.614	537	0	40.973	23.3384	23.4849	23.4116	19.8548	21.2096	20.5322
AT2G22760.2;AT2G22760.1	AT2G22760.2	BH019	basic helix-loop-helix (bHLH) DNA-binding superfamily protein	8.49231	0.0186661	2	cytosol	2	1	1	5.3	5.3	5.3	32.624	284	0.0041322	1.9236	19.7346	22.2936	21.0141	13.6235	11.42	12.5218
AT2G23350.1	AT2G23350.1	PABP4	poly(A) binding protein 4	1.90984	0.0191919	5		1	6	6	7.7	7.7	6.3	71.652	662	0	31.345	23.0449	23.4171	23.231	21.6586	20.9837	21.3211
AT2G25110.1	AT2G25110.1	SDF2	stromal cell-derived factor 2-like protein precursor	2.03215	0.0284444	4		1	4	4	18.3	18.3	18.3	23.935	218	0	47.518	25.3808	24.3819	24.8814	22.7647	23.9337	23.3492
AT2G26800.5;AT2G26800.1;AT2G26800.4;AT2G26800.2;AT2G26800.3	AT2G26800.5	HMGCL	Aldolase superfamily protein	7.06319	0.000988882	2	cytosol	5	3	3	7.7	7.7	7.7	41.391	388	0	6.1854	20.0435	19.4526	19.748	12.7929	12.5768	12.6848
AT2G33730.1	AT2G33730.1	RH21	P-loop containing nucleoside triphosphate hydrolases superfamily protein	5.65336	0.0128438	2	cytosol	1	4	4	7.1	7.1	7.1	85.276	733	0	6.4752	18.0152	17.3215	17.6683	12.8714	11.1586	12.015
AT2G35830.1;AT2G35830.2	AT2G35830.1	AT2G35830.1	ureidoglycolate hydrolase	8.94992	0.0112816	2	cytosol	2	2	2	16.3	16.3	8.7	20.231	184	0	4.4502	23.0137	20.7682	21.891	13.7219	12.1601	12.941
AT2G39340.1	AT2G39340.1	SAC3A	SAC3/GANP/Nin1/mts3/eIF-3 p25 family	7.23182	0.00543842	2	cytosol	1	1	1	1.2	1.2	1.2	111.26	1006	0	4.058	19.6235	20.2145	19.919	13.3878	11.9865	12.6872
AT2G40840.1	AT2G40840.1	DPE2	disproportionating enzyme 2	6.47129	0.000418654	3	cytosol	1	3	3	4.9	4.9	4.9	109.78	955	0	63.554	19.3631	19.0182	19.1907	12.7927	12.646	12.7194
AT2G41100.5;AT2G41100.7;AT2G41100.6;AT2G41100.3;AT2G41100.4;AT2G41100.1	AT2G41100.5	CML12	Calcium-binding EF hand family protein	10.9241	0.000182674	2	mitochondrion	6	1	1	6.9	6.9	6.9	16.359	145	0	88.166	23.6561	23.5715	23.6138	12.8943	12.4852	12.6898
AT2G42560.1	AT2G42560.1	AT2G42560.1	late embryogenesis abundant domain-containing protein / LEA domain-containing protein	5.586	0.00715921	2	nucleus	1	1	1	2.5	2.5	2.5	67.195	635	0.0017961	2.4165	18.2319	17.8442	18.038	13.0993	11.8047	12.452
AT2G46240.1	AT2G46240.1	BAG6	BCL-2-associated athanogene 6	8.08468	0.0039145	7	nucleus	1	4	4	4.1	4.1	4.1	116.76	1043	0	8.525	20.6832	21.4583	21.0708	13.5924	12.3798	12.9861
AT2G46560.3;AT2G46560.2;AT2G46560.1	AT2G46560.3	AT2G46560.3	transducin family protein / WD-40 repeat family protein	5.13501	9.51761e-05	2	golgi	3	4	4	2.6	2.6	2.6	248.44	2270	0	12.495	17.1539	17.1098	17.1318	12.0642	11.9295	11.9968
AT2G46910.1	AT2G46910.1	PAP10	Plastid-lipid associated protein PAP / fibrillin family protein	8.80812	0.00711561	3	cytosol	1	3	3	12.7	12.7	12.7	31.58	284	0	18.861	20.9128	20.8477	20.8802	13.1337	11.0105	12.0721
AT2G47450.1	AT2G47450.1	SR43C	chloroplast signal recognition particle component (CAO)	7.72987	0.0060942	2	nucleus	1	2	2	5.6	5.6	5.6	41.279	373	0	6.1584	19.7408	20.2687	20.0048	13.0948	11.4551	12.2749
AT3G01090.3;AT3G01090.1;AT3G01090.2	AT3G01090.2	KIN10	SNF1 kinase homolog 10	1.59576	0.22429	5		3	9	9	18.6	18.6	18.6	58.373	512	0	25.936	24.8609	21.4605	22.1607	21.4119	21.718	21.5649
AT3G02110.1	AT3G02110.1	SCP25	serine carboxypeptidase-like 25	7.08418	0.00325882	2	cytosol	1	3	3	5.1	5.1	5.1	53.4	473	0	5.2278	19.4017	19.9496	19.6757	13.0967	12.0863	12.5915
AT3G04740.1	AT3G04740.1	MED14	RNA polymerase II transcription mediator	4.70192	0.00940242	2	nucleus	1	1	1	1.1	1.1	1.1	185.51	1703	0	69.397	16.5581	16.8592	16.7086	12.6432	11.3702	12.0067
AT3G09440.4;AT3G09440.3;AT3G09440.2;AT3G09440.1	AT3G09440.4	HSP7C	Heat shock protein 70 (Hsp 70) family protein	2.14201	0.0538976	6	cytosol	4	17	7	25.4	7.7	7.7	71.147	649	0	51.529	23.1222	21.3677	22.245	13.5274	11.4228	12.4751
AT3G10160.1	AT3G10160.1	FPGS2	DHFS-FPGS homolog C	6.92704	0.00377875	2	cytosol,nucleus	1	1	1	2.1	2.1	2.1	68.92	625	0	9.3185	19.3591	19.9121	19.6356	13.2474	12.1697	12.7085
AT3G14100.1	AT3G14100.1	UBP1C	RNA-binding (RRM/RBD/RNP motifs) family protein	1.3425	0.0144512	4		1	12	7	28.3	19.9	14.1	47.088	427	0	202.44	24.394	24.6351	24.5145	23.3718	23.9723	23.672
AT3G14990.3;AT3G14990.2;AT3G14990.1	AT3G14990.3	DJ1A	Class I glutamine amidotransferase-like superfamily protein	9.41713	0.00445878	2	plasma membrane	3	1	1	3	3	3	39.478	369	0	15.615	22.4219	21.5273	21.9746	13.333	11.7819	12.5575
AT3G15980.1;AT3G15980.7;AT3G15980.6;AT3G15980.4;AT3G15980.3;AT3G15980.2;AT3G15980.5	AT3G15980.1	COB23	Coatomer%2C beta subunit	2.83755	0.279178	3		7	16	5	19.8	7	7	102.48	909	0	44.45	19.9307	11.8408	15.8858	13.5511	12.5453	13.0482
AT3G16270.3;AT3G16270.2;AT3G16270.1	AT3G16270.3	MTV1	ENTH/VHS family protein	7.62817	0.0107443	3	nucleus	3	5	5	10.3	10.3	10.3	74.891	690	0	27.821	20.4307	19.7251	20.0779	13.5302	11.3693	12.4497
AT3G16640.1	AT3G16640.1	TCTP1	translationally controlled tumor protein	7.08665	0.00400187	6	mitochondrion	1	3	3	20.8	20.8	20.8	18.91	168	0	14.017	24.9561	24.0239	24.49	13.3863	11.4204	12.4034
AT3G18410.2;AT3G18410.1	AT3G18410.2	NDBAB	NADH dehydrogenase ubiquinone 1 beta subcomplex subunit 10-B-like protein (Complex I subunit NDUFS6)	8.70141	0.00296274	2	nucleus	2	1	1	17	17	17	12.438	106	0.0017953	2.4161	21.232	22.2556	21.7438	13.4792	12.6056	13.0424
AT3G18860.2;AT3G18860.1	AT3G18860.2	AT3G18860.2	transducin family protein / WD-40 repeat family protein	8.84528	0.00958026	6	cytosol,peroxisome	2	4	4	5.4	5.4	5.4	84.299	760	0	9.759	21.5712	21.0324	21.3018	13.6692	11.2438	12.4565
AT1G49600.1; AT1G47490.1; AT3G19130.1;AT1G47500.1	AT3G19130.1	RBP47	RNA-binding protein 47	3.49146	0.26278	2	nucleus	3	4	4	7.2	7.2	2.2	48.483	445	0	21.36	22.9021	23.4237	23.1629	15.0981	24.2447	19.6714
AT3G19960.5;AT3G19960.4;AT3G19960.1;AT3G19960.2;AT3G19960.3;AT1G50360.1	AT3G19960.5	MYO1	myosin 1	5.22448	0.000751206	2	cytosol	6	2	2	2.4	2.4	2.4	131.13	1166	0	3.3183	18.4084	18.022	18.2152	12.9294	13.0521	12.9907
AT3G20680.1	AT3G20680.1	AT3G20680.1	plant/protein (DUF1995)	8.09383	0.00482497	2	plastid	1	2	2	10.1	10.1	10.1	37.436	338	0	4.1065	20.5587	20.2999	20.4293	13.1259	11.5451	12.3355
AT3G23920.1	AT3G23920.1	BAM1	beta-amylase 1	7.46087	0.0125473	3	nucleus,plasma membrane	1	2	2	4.3	4.3	4.3	63.762	575	0	3.8616	19.204	20.8673	20.0356	13.4463	11.7032	12.5748
AT3G24503.1	AT3G24503.1	AL2C4	aldehyde dehydrogenase 2C4	6.52463	0.00699351	2	cytosol	1	1	1	2.4	2.4	2.4	54.36	501	0.00092764	2.6462	18.4506	19.0681	18.7593	12.9508	11.5186	12.2347
AT3G27180.1	AT3G27180.1	AT3G27180.1	S-adenosyl-L-methionine-dependent methyltransferases superfamily protein	5.92696	0.0151123	2	plasma membrane	1	3	3	7.3	7.3	7.3	57.845	518	0	37.047	18.3201	19.4131	18.8666	13.8414	12.0379	12.9397
AT3G27190.1	AT3G27190.1	UKL2	uridine kinase-like 2	7.06399	0.00254206	2	cytosol	1	13	3	24.2	6.4	6.4	54.209	483	0	7.7761	20.5515	19.6615	20.1065	13.2826	12.8024	13.0425
AT3G29160.2;AT3G29160.1;AT3G29160.3;AT5G39440.1	AT3G29160.2	KIN11	SNF1 kinase homolog 11	4.30812	0.011252	8	mitochondrion	4	12	12	27.9	27.9	27.9	58.689	512	0	33.018	21.0931	22.2031	21.6481	13.6475	11.0324	12.34
AT3G45620.1;AT3G45620.2	AT3G45620.1	AT3G45620.1	Transducin/WD40 repeat-like superfamily protein	7.36355	0.00862505	5	cytosol	2	5	5	13.1	13.1	13.1	54.018	481	0	11.255	20.6366	19.7461	20.1914	13.7007	11.9549	12.8278
AT3G46770.2;AT3G46770.1	AT3G46770.2	REM22	AP2/B3-like transcriptional factor family protein	9.46342	0.00138348	2	nucleus	2	1	1	3.3	3.3	3.3	24.484	210	0	20.766	21.5851	22.2663	21.9257	12.8267	12.0978	12.4623
AT3G48090.1;AT3G48090.2;AT3G48080.1	AT3G48090.1	EDS1C	alpha/beta-Hydrolases superfamily protein	3.43235	0.00225674	13	nucleus	3	11	11	19.3	19.3	19.3	71.689	623	0	29.831	22.5329	22.7149	22.6239	19.4042	18.9788	19.1915
AT3G51260.2;AT5G66140.1;AT3G51260.1	AT3G51260.2	PSA7A	20S proteasome alpha subunit PAD1	7.60017	0.00022362	3	nucleus	3	2	2	9.1	9.1	9.1	26.569	243	0	3.5291	20.2049	20.3149	20.2599	12.8108	12.5086	12.6597
AT3G51420.1	AT3G51420.1	SSL4	strictosidine synthase-like 4	7.16302	0.00264822	2	cytosol	1	1	1	3.5	3.5	3.5	41.595	370	0	3.8871	19.7918	20.0334	19.9126	13.2589	12.2404	12.7496
AT3G52580.1	AT3G52580.1	RPS14	Ribosomal protein S11 family protein	11.9573	0.00186266	2	golgi	1	9	1	42.7	7.3	7.3	16.238	150	0.0013768	2.5873	24.4948	23.9076	24.2012	12.9143	11.5735	12.2439
AT3G55440.1	AT3G55440.1	TPIS	triosephosphate isomerase	9.00111	0.00359766	2	cytosol	1	3	2	9.4	6.3	6.3	27.169	254	0	12.627	21.5982	20.4464	21.0223	12.5288	11.5136	12.0212
AT3G57050.5;AT3G57050.4;AT3G57050.2;AT3G57050.1;AT3G57050.3	AT3G57050.5	METC	cystathionine beta-lyase	2.94683	0.00470709	7	plastid	5	8	8	21.8	21.8	21.8	41.928	386	0	15.03	22.394	22.0716	22.2328	19.5246	19.0474	19.286
AT3G57520.1;AT3G57520.2;AT3G57520.3	AT3G57520.1	RFS2	seed imbibition 2	7.53873	0.000548738	2	cytosol	3	3	3	3.5	3.5	3.5	85.142	773	0	5.152	19.6358	19.7649	19.7004	12.4031	11.9202	12.1617
AT3G58580.1	AT3G58580.1	CCR4B	DNAse I-like superfamily protein	6.78031	0.000742807	2	nucleus	1	3	2	6.1	4.5	4.5	67.052	603	0	6.8356	19.2557	19.3754	19.3156	12.79	12.2806	12.5353
AT3G60820.3;AT3G60820.2;AT3G60820.1	AT3G60820.3	PSB1	N-terminal nucleophile aminohydrolases (Ntn hydrolases) superfamily protein	2.03782	0.0392371	4	plasma membrane	3	4	4	18.4	18.4	18.4	24.644	223	0	7.2008	23.2155	23.3527	23.2841	20.643	21.8496	21.2463
AT3G61690.2;AT3G61690.3;AT3G61690.1	AT3G61690.2	AT3G61690.2	nucleotidyltransferase	6.32108	0.00596633	3	nucleus	3	2	2	2.3	2.3	2.3	139.22	1252	0	13.158	19.0832	18.3431	18.7131	12.9824	11.8017	12.392
AT3G63020.1	AT3G63020.1	AT3G63020.1	hypothetical protein (DUF3049)	9.47391	0.00177134	2	endoplasmic reticulum	1	1	1	7.8	7.8	7.8	22.927	204	0.00092851	2.651	21.2512	21.8666	21.5589	12.5593	11.6106	12.085
AT4G01130.3;AT4G01130.2;AT4G01130.1	AT4G01130.3	GDL61	GDSL-like Lipase/Acylhydrolase superfamily protein	8.66551	0.00116221	2	plastid	3	2	2	8.4	8.4	8.4	32.59	296	0	32.049	21.0749	21.8488	21.4619	12.9557	12.637	12.7963
AT4G01800.1;AT4G01800.3;AT4G01800.2	AT4G01800.1	SECA1	Albino or Glassy Yellow 1	6.71027	0.00531348	4	cytosol	3	7	7	8.4	8.4	8.4	115.18	1022	0	14.465	18.4519	19.7467	19.0993	12.648	12.13	12.389
AT4G02620.1	AT4G02620.1	VATF	vacuolar ATPase subunit F family protein	10.0324	0.00214328	2	peroxisome	1	1	1	10.9	10.9	10.9	14.259	128	0	3.2827	22.2594	21.5136	21.8865	12.3974	11.3108	11.8541
AT4G03110.2;AT4G03110.3;AT4G03110.1;AT1G03457.1;AT1G03457.2	AT4G03110.2	BRN1	RNA-binding protein-defense related 1	1.87511	0.0157537	4		5	4	4	8	8	8	48.46	439	0	6.7015	21.607	20.9442	21.2756	19.4807	19.3203	19.4005
AT4G03200.2;AT4G03200.1	AT4G03200.2	AT4G03200.2	catalytics	6.58706	0.00475151	2	plasma membrane	2	5	5	7.4	7.4	7.4	76.845	685	0	17.002	19.6654	19.105	19.3852	13.381	12.2152	12.7981
AT4G04020.1;AT4G22240.1	AT4G04020.1	PAP1	fibrillin	7.57963	0.00321924	2	cytosol	2	4	4	14.8	14.8	14.8	34.948	318	0	304.2	19.5871	19.5469	19.567	12.5982	11.3766	11.9874
AT4G04720.2;AT4G04720.1;AT4G21940.3;AT4G21940.1;AT4G21940.2	AT4G04720.2	CDPKL	calcium-dependent protein kinase 21	5.62175	0.0206139	3	plastid	5	4	4	11.1	11.1	11.1	59.894	531	0	10.419	18.5834	18.3298	18.4566	14.0062	11.6634	12.8348
AT4G11260.1	AT4G11260.1	SGT1B	phosphatase-like protein	9.20926	0.00168662	2	peroxisome	1	1	1	4.7	4.7	4.7	39.762	358	0.0021701	2.2222	22.1105	21.3176	21.7141	12.8659	12.1437	12.5048
AT4G15520.1	AT4G15520.1	SpoU	tRNA/rRNA methyltransferase (SpoU) family protein	9.30533	0.00183458	3	extracellular	1	3	3	14.9	14.9	14.9	24.458	222	0	37.928	22.6444	21.6077	22.126	13.0461	12.5954	12.8207
AT4G16990.12;AT4G16990.7;AT4G16990.13;AT4G16990.2;AT4G16990.10;AT4G16990.17;AT4G16990.6;AT4G16990.9;AT4G16990.8;AT4G16990.11;AT4G16990.1;AT4G16990.14;AT4G16990.15;AT4G16990.19;AT4G16990.4;AT4G16990.3;AT4G16990.5;AT4G16990.16;AT4G16990.18	AT4G16990.1	RLM3	disease resistance prote	2.72402	0.0355636	5	plastid	19	11	11	14.4	14.4	14.4	91.661	801	0	97.242	19.5589	21.059	20.3089	17.4194	17.7504	17.5849
AT4G20890.1	AT4G20890.1	TBB9	tubulin beta-9 chain	2.13414	0.0405061	2	golgi	1	15	1	35.1	2.7	2.7	49.657	444	0	11.821	22.9242	22.7376	22.8309	21.3374	20.056	20.6967
AT4G24190.2;AT4G24190.1	AT4G24190.2	ENPL	Chaperone protein htpG family protein	6.07012	0.0119355	7	mitochondrion	2	13	13	15.9	15.9	14.5	94.148	823	0	36.901	21.9038	21.3352	21.6195	12.2677	8.83101	10.5494
AT4G31770.2;AT4G31770.1	AT4G31770.2	DBR1	debranching enzyme 1	6.6865	0.0114647	3	cytosol	2	2	2	7.4	7.4	7.4	46.793	405	0	12.352	20.5333	19.0582	19.7958	13.8287	12.3899	13.1093
AT4G33920.3;AT4G33920.2;AT4G33920.1	AT4G33920.3	P2C63	Protein phosphatase 2C family protein	14.4077	0.000435617	2	cytosol	3	1	1	4.9	4.9	4.9	29.849	267	0.004902	1.8168	27.3173	27.6227	27.47	13.4595	12.6651	13.0623
AT4G35800.2;AT4G35800.1	AT4G35800.2	NRPB1	RNA polymerase II large subunit	6.20813	0.00305841	4	cytosol	2	5	5	3	3	3	204.62	1839	0	7.13	18.1267	18.4957	18.3112	12.5546	11.6515	12.103
AT5G02490.1;AT1G56410.1	AT5G02490.1	HS702	Heat shock protein 70 (Hsp 70) family protein	10.4344	0.0176909	2	cytosol	2	13	4	23.9	7.4	7.4	71.386	653	0	110.25	21.6956	21.7884	21.742	13.8801	11.3804	12.6302
AT5G03350.1	AT5G03350.1	LECT6	Legume lectin family protein	2.57974	0.00772636	7	nucleus	1	4	4	17.5	17.5	17.5	30.162	274	0	16.004	25.1279	25.0232	25.0755	22.816	22.1756	22.4958
AT5G04430.1;AT5G04430.2	AT5G04430.1	BTR1	binding to TOMV RNA 1L (long form)	7.62379	0.00477478	3	cytosol	2	3	3	15	15	15	33.82	313	0	6.3067	20.8748	19.4673	20.1711	12.8077	12.2869	12.5473
AT5G04830.2;AT5G04830.1	AT5G04830.2	AT5G04830.2	Nuclear transport factor 2 (NTF2) family protein	8.24374	0.00285162	2	mitochondrion	2	1	1	8.4	8.4	8.4	20.294	178	0.001777	2.3528	21.0109	19.9629	20.4869	12.5843	11.902	12.2432
AT5G04900.1	AT5G04900.1	NOL	NYC1-like protein	8.4528	0.00156718	2	nucleus	1	3	3	11.2	11.2	11.2	38.149	348	0	21.405	20.2379	20.9894	20.6136	12.4503	11.8713	12.1608
AT5G06110.2;AT5G06110.1	AT5G06110.2	AT5G06110.2	DnaJ and myb-like DNA-binding domain-containing protein	5.47441	0.00531419	2	plastid	2	1	1	2.3	2.3	2.3	75.632	663	0	6.9734	17.4439	18.2217	17.8328	12.7737	11.9431	12.3584
AT5G07350.1;AT5G07350.2	AT5G07350.1	TSN1	TUDOR-SN protein 1	3.95718	0.00241718	7	nucleus	2	34	14	33	17.2	17.2	108.23	991	0	45.409	20.462	21.1422	20.8021	11.3205	12.3694	11.8449
AT5G07370.4;AT5G07370.3;AT5G07370.2;AT5G07370.1	AT5G07370.4	IPMKA	inositol polyphosphate kinase 2 alpha	8.1398	0.0116752	2	extracellular	4	3	2	13.6	10.1	10.1	31.945	286	0	5.1843	20.7618	20.9868	20.8743	13.9956	11.4734	12.7345
AT5G08650.1;AT5G08650.2;AT5G39900.1	AT5G08650.1	GUFP	Small GTP-binding protein	6.90753	0.00318134	2	nucleus	3	7	7	9.7	9.7	9.7	75.436	681	0	187.41	19.7936	18.8073	19.3004	12.6446	12.1412	12.3929
AT5G13680.1	AT5G13680.1	ELP1	IKI3 family protein	5.03577	0.000688423	2	mitochondrion	1	3	3	2.7	2.7	2.7	146.62	1319	0	7.2511	17.9126	17.7759	17.8442	12.9826	12.6343	12.8085
AT5G14260.4;AT5G14260.3;AT5G14260.2;AT5G14260.1	AT5G14260.4	AT5G14260.4	Rubisco methyltransferase family protein	7.83565	0.00380619	2	mitochondrion	4	2	2	5.6	5.6	5.6	48.142	429	0	2.8667	19.916	19.8541	19.885	12.7363	11.3625	12.0494
AT5G15870.1	AT5G15870.1	AT5G15870.1	glycosyl hydrolase family 81 protein	8.09506	0.00258898	4	mitochondrion	1	4	4	6.7	6.7	6.7	82.872	745	0	118.7	20.5846	20.5942	20.5894	13.0791	11.9096	12.4943
AT5G16840.3;AT5G16840.1;AT5G16840.2	AT5G16840.3	BPA1	binding partner of acd11 1	8.31236	0.00524251	4	cytosol	3	2	2	10.9	10.9	10.9	27.019	257	0	19.689	20.9243	20.3735	20.6489	13.1491	11.524	12.3366
AT5G19820.1	AT5G19820.1	HYL1	ARM repeat superfamily protein	5.60185	0.0104828	3	cytosol	1	3	3	3.1	3.1	3.1	123.82	1116	0	5.415	17.8482	17.2058	17.527	12.6841	11.1662	11.9251
AT5G20830.3;AT5G20830.2;AT5G20830.1;AT5G49190.3;AT5G49190.2;AT5G49190.1;AT4G02280.1	AT5G20830.3	SUS1	sucrose synthase 1	2.06018	0.0104037	29	nucleus	7	27	27	33.9	33.9	28.3	92.996	808	0	323.31	24.7044	24.207	24.4557	22.5667	22.2244	22.3955
AT5G20950.2;AT5G20950.1;AT5G20950.3;AT3G47050.2;AT3G47000.3;AT3G47000.1;AT3G47050.1	AT5G20950.2	AT5G20950.2	Glycosyl hydrolase family protein	7.94661	0.00689133	4	cytosol	7	5	5	7.4	7.4	7.4	67.926	624	0	31.337	19.619	20.3338	19.9764	12.9021	11.1574	12.0298
AT5G22630.1	AT5G22630.1	AROD5	arogenate dehydratase 5	10.4789	0.00286038	6	plastid, cytosol	1	10	3	31.3	13.9	13.9	45.927	425	0	32.519	22.7191	22.3272	22.5231	13.4975	18.765	16.1312
AT5G23140.1	AT5G23140.1	CLPP2	nuclear-encoded CLP protease P7	2.01681	0.0086397	2	mitochondrion	1	5	5	29.9	29.9	29.9	26.283	241	0	110.56	23.9137	23.6078	23.7608	21.9647	21.5232	21.7439
AT5G26710.1	AT5G26710.1	SYEC	Glutamyl/glutaminyl-tRNA synthetase class Ic	2.80687	0.0603323	11	plastid	1	10	10	16	16	16	81.064	719	0	24.617	22.9005	22.6305	22.7655	18.8923	21.025	19.9586
AT5G27640.3;AT5G27640.1;AT5G25780.1;AT5G27640.2	AT5G27640.3	eIF3B	translation initiation factor 3B1	6.23027	0.00680941	2	plastid	4	1	1	2	2	2	81.874	712	0	6.383	19.0997	19.247	19.1734	13.674	12.2122	12.9431
AT5G36880.4;AT5G36880.6;AT5G36880.5;AT5G36880.3;AT5G36880.1;AT5G36880.2	AT5G36880.4	ACS	acetyl-CoA synthetase	6.55413	0.000522543	2	mitochondrion	6	3	3	6.1	6.1	6.1	67.597	610	0	3.6753	19.5032	19.4731	19.4882	12.7225	13.1455	12.934
AT5G38880.1	AT5G38880.1	AUG_5	HAUS augmin-like complex subunit	7.41185	0.0135327	7	cytosol	1	6	6	11.9	11.9	11.9	89.18	796	0	78.537	19.0095	21.1703	20.0899	13.2963	12.0598	12.6781
AT5G41520.2;AT5G41520.1	AT5G41520.2	RPS10	RNA binding Plectin/S10 domain-containing protein	8.99112	0.000455371	2	cytosol	2	1	1	9	9	9	14.353	134	0.0021386	2.1443	21.5877	21.5279	21.5578	12.8366	12.2968	12.5667
AT5G44090.1;AT5G44090.2	AT5G44090.1	2AB2A	Calcium-binding EF-hand family protein	6.43063	0.00620994	2	endoplasmic reticulum	2	2	2	2.2	2.2	2.2	62.324	538	0	4.1074	18.5716	18.73	18.6508	12.9393	11.5011	12.2202
AT5G45500.8;AT5G45500.7;AT5G45500.5;AT5G45500.9;AT5G45500.3;AT5G45500.6;AT5G45500.4;AT5G45500.2;AT5G45500.1	AT5G45500.8	AT5G45500.8	RNI-like superfamily protein	7.2131	0.000129075	3	cytosol	9	7	7	11.1	11.1	11.1	85.781	750	0	23.073	19.7741	19.544	19.6591	12.4319	12.46	12.446
AT5G45510.2;AT5G45510.1	AT5G45510.2	DRL36	Leucine-rich repeat (LRR) family protein	6.89768	0.00377736	4	extracellular	2	3	3	3	3	3	136.47	1210	0	7.1235	19.7598	18.616	19.1879	12.4811	12.0993	12.2902
AT5G47070.1;AT2G28940.1;AT3G09830.3;AT4G04960.2;AT2G28940.2;AT2G39110.1;AT3G55450.2;AT5G03320.2;AT2G39110.2;AT5G03320.1;AT3G09830.1;AT4G17660.1;AT3G09830.2;AT2G39660.1;AT3G55450.1;AT1G61860.1;AT5G02290.1;AT5G02290.2;AT4G04960.1	AT5G47070.1	PBL19	Protein kinase superfamily protein	8.25175	0.00115426	3	cytosol	19	3	3	9.8	9.8	9.8	46.823	410	0	12.458	20.2647	20.9449	20.6048	12.5581	12.1479	12.353
AT5G49030.3;AT5G49030.1;AT5G49030.2	AT5G49030.3	SYIM	tRNA synthetase class I (M and V) family protein	5.20271	0.0147949	3	cytosol	3	8	8	8	8	8	143.39	1279	0	16.99	18.4303	16.8279	17.6291	12.8691	11.9836	12.4264
AT5G50150.1;AT1G70550.1	AT5G50150.1	AT5G50150.1	NEP-interacting protein putative (DUF239)	5.71458	0.000582014	2	extracellular	2	2	2	7.6	7.6	7.6	47.033	420	0	11.974	18.6564	19.0252	18.8408	13.19	13.0623	13.1262
AT5G53310.1;AT5G53310.2	AT5G53310.1	AT5G53310.1	myosin heavy chain-like protein	7.28702	0.00380376	2	nucleus	2	2	2	13.8	13.8	13.8	23.88	210	0	3.7611	19.4777	20.1826	19.8302	13.0765	12.0099	12.5432
AT5G54110.1	AT5G54110.1	VAP41	membrane-associated mannitol-induced	6.0623	0.0322974	2	cytosol	1	1	1	4.9	4.9	4.9	30.254	266	0	3.6881	19.1269	19.033	19.08	14.6373	11.398	13.0176
AT5G55130.3;AT5G55130.2;AT5G55130.1	AT5G55130.3	MOCS3	co-factor for nitrate reductase and xanthine dehydrogenase 5	2.0822	0.0396319	6	nucleus	3	6	6	16.4	16.4	16.4	39.646	360	0	38.267	23.0918	23.0224	23.0571	21.5979	20.3519	20.9749
AT5G55280.1	AT5G55280.1	FTSZ1	homolog of bacterial cytokinesis Z-ring protein FTSZ 1-1	8.33023	0.00282777	2	nucleus	1	3	3	7.6	7.6	7.6	45.564	433	0	33.254	20.8913	20.7797	20.8355	13.1319	11.8786	12.5053
AT5G58190.1;AT5G58190.2	AT5G58190.1	AT5G58190.1	evolutionarily conserved C-terminal region 10	8.10732	0.00266931	3	cytosol	2	6	6	10.2	10.2	10.2	58.341	527	0	21.412	20.6712	20.2477	20.4595	12.9079	11.7964	12.3521
AT5G61210.2;AT5G61210.1	AT5G61210.2	SNP33	soluble N-ethylmaleimide-sensitive factor adaptor protein 33	7.481	0.00513271	2	nucleus	2	1	1	4.7	4.7	4.7	33.644	300	0	4.1074	19.8176	19.7843	19.8009	13.0836	11.5563	12.3199
AT5G61780.1	AT5G61780.1	TSN2	TUDOR-SN protein 2	7.91234	0.00898171	47	extracellular	1	67	67	67.6	67.6	54.5	107.74	985	0	323.31	30.0929	30.9163	30.5046	23.5853	21.5992	22.5923
AT5G64390.3;AT5G64390.1;AT5G64390.2	AT5G64390.3	HEN4	RNA-binding KH domain-containing protein	3.79946	0.0373305	3	nucleus	3	8	8	11.1	11.1	11.1	94.703	866	0	17.771	17.5161	15.3182	16.4171	12.6811	12.5542	12.6177
AT5G64960.2;AT5G10270.1;AT5G64960.1	AT5G64960.2	CDKC2	cyclin dependent kinase group C2	8.10418	0.00326519	2	nucleus	3	2	1	4.8	3	3	51.318	460	0	6.4068	20.188	20.1871	20.1875	12.7415	11.4252	12.0833
AT5G65410.1	AT5G65410.1	ZHD1	homeobox protein 25	7.55481	0.0109479	3	cytosol	1	3	3	20.1	20.1	20.1	31.098	279	0	21.302	19.6923	21.136	20.4142	13.7374	11.9813	12.8594
ATCG00470.1	ATCG00470.1	ATPE	ATP synthase epsilon chain	3.51344	0.00286972	6	nucleus	1	8	8	41.7	41.7	41.7	14.499	132	0	323.31	26.9987	26.5637	26.7812	23.1123	23.4232	23.2678
																																																	AT2G23450.2
																																																	AT2G35635.1
																																																	AT1G51800.1
																																																	AT2G42960.1
[truncated: 42 more columns]

## Sheet: TSN2_NaCl
Dataset EV1: Full list of significantly enriched proteins with TSN2-TAPa versus GFP-TAPa under salt stress condition (TSN2_NaCl pool)																							.
Protein Ids	Majority protein Ids	Gene name	Description	Difference (Log2 ratio TSN2-TAP/GFP-TAP)	P-value (T-test TSN2-TAP/GFP-TAP)	Unique peptides	Localization (SUBA consensus)	Number of proteins	Peptides	Razor + unique peptides	Sequence coverage [%]	Unique + razor sequence coverage [%]	Unique sequence coverage [%]	Mol. weight [kDa]	Sequence length	Q-value	Score	iBAQ Intensity TSN2-TAP R1	iBAQ Intensity TSN2-TAP R2	iBAQ Intensity GFP-TAP R1	iBAQ Intensity GFP-TAP R2	.
AT1G02930.2;AT1G02930.1	AT1G02930.2	GSTF6	glutathione S-transferase 6	2.19048	0.00782488	3	cytosol	2	7	7	33.2	33.2	10.6	23.486	208	0	13.579	24.5284	24.4712	22.5851	22.0335
AT1G20440.1	AT1G20440.1	COR47	cold-regulated 47	2.06612	0.0161494	3	nucleus	1	9	9	56.2	56.2	49.1	29.896	265	0	148.84	22.4153	22.2334	20.6278	19.8887
AT1G20880.3;AT1G20880.2;AT1G20880.1;AT1G76460.1	AT1G20880.3	AT1G20880	RNA-binding (RRM/RBD/RNP motifs) family protein	12.0092	0.000845552	4	nucleus	4	4	3	17.2	17.2	17.2	29.897	274	0	6.8722	22.1907	23.1792	10.691	10.6604
AT1G30300.4;AT1G30300.3;AT1G30300.2;AT1G30300.1;AT4G03610.3;AT4G03610.2;AT4G03610.1;AT4G03610.4	AT1G30300.4	AT1G30300	Metallo-hydrolase/oxidoreductase superfamily protein	8.46266	0.00236138	2	nucleus	8	2	2	4.9	4.9	4.9	36.475	324	0.0041649	2.0048	19.9507	19.6496	10.7736	11.9014
AT2G42520.3;AT2G42520.2;AT2G42520.1;AT3G58570.1	AT2G42520.3	RH37	P-loop containing nucleoside triphosphate hydrolases superfamily protein	2.62614	0.0142489	4	nucleus	4	17	9	27.2	15.2	15.2	67.625	633	0	40.211	21.4551	20.5831	18.2698	18.5161
AT3G09440.4;AT3G09440.3;AT3G09440.2;AT3G09440.1	AT3G09440.4	HSP7C	Heat shock protein 70 (Hsp 70) family protein	2.14201	0.0538976	6	cytosol	4	17	7	25.4	7.7	7.7	71.147	649	0	51.529	19.6873	20.823	17.598	18.6282
AT1G49600.1; AT1G47490.1; AT3G19130.1;AT1G47500.1	AT3G19130.1	RBP47	RNA-binding protein 47A	2.39271	0.0131308	2	nucleus	3	4	4	7.2	7.2	2.2	48.483	445	0	21.36	24.4591	25.2503	22.4587	22.4653
AT3G54960.1;AT3G54960.2	AT3G54960.1	PDI13	PDI-like 1-3	2.22831	0.0179463	6	endoplasmic reticulum	2	8	8	14.7	14.7	14.7	64.211	579	0	38.193	21.2681	21.2626	19.471	18.6031
AT3G63020.1	AT3G63020.1	AT3G63020	hypothetical protein (DUF3049)	10.8166	0.00492153	2	nucleus	1	1	1	7.8	7.8	7.8	22.927	204	0.00092851	2.651	23.352	21.4629	11.0648	12.1169
AT4G37910.2;AT4G37910.1	AT4G37910.2	HSP7I	heat shock protein 70-1	2.54749	0.0489665	4	mitochondrion	2	9	8	14.2	12.9	11.4	73.074	682	0	17.283	20.2547	20.5366	18.6984	16.9979
AT5G02490.1;AT1G56410.1	AT5G02490.1	HS702	Heat shock protein 70 (Hsp 70) family protein	10.4344	0.0176909	6	cytosol	2	13	4	23.9	7.4	7.4	71.386	653	0	110.25	19.2898	20.6062	7.6074	11.4198
AT5G22630.1	AT5G22630.1	AROD5	arogenate dehydratase 5	10.4789	0.00286038	3	plastid, cytosol	1	9	3	31.3	13.9	13.9	45.927	425	0	32.519	21.7527	22.5743	11.0028	12.3664
AT5G34850.1	AT5G34850.1	PPA26	purple acid phosphatase 26	10.5669	7.27121e-05	5	extracellular	1	10	10	29.7	29.7	29.7	55.009	475	0	37.626	21.0936	21.3462	10.6703	10.6358
AT5G51070.1	AT5G51070.1	CLPD	Clp ATPase	7.24264	0.00867732	3	plastid, cytosol	1	7	6	8.6	7.4	7.4	103.23	945	0	13.113	19.1205	17.2677	11.2278	10.675
AT5G61780.1	AT5G61780.1	TSN2	TUDOR-SN protein 2	9.16138	0.0150055	69	nucleus	1	67	67	67.6	67.6	54.5	107.74	985	0	323.31	31.5799	31.5083	20.7593	24.0062
AT5G66200.1;AT4G34940.1	AT5G66200.1	AT5G66200	armadillo repeat only 2	2.13901	0.0367444	4	plasma membrane	2	6	6	10	10	10	70.812	651	0	8.8589	19.7634	19.5926	16.9307	18.1473
																																															AT5G01950.1	AT5G01950.4	AT1G06840.1
																																															AT4G05320.8	AT4G05050.4	AT4G05320.7
																																															AT1G51880.2	AT2G04300.2	AT5G59650.2
																																															AT4G15230.2	AT4G15215.4
																																															AT3G60330.3	AT4G11730.1
																																															AT2G42960.3	AT2G42960.4	AT5G35580.1
																																															AT2G46070.3	AT3G53380.1
[truncated: 43 more columns]

## Sheet: TSN1_NS
Dataset EV1: Full list of significantly enriched proteins with TSN1-TAPa versus GFP-TAPa under no stress condition (TSN1_NS pool)																									.
Protein Ids	Majority protein Ids	Gene name	Description	Difference (Log2 ratio TSN2-TAP/GFP-TAP)	P-value (T-test TSN2-TAP/GFP-TAP)	Unique peptides	Localization (SUBA consensus)	Number of proteins	Peptides	Razor + unique peptides	Sequence coverage [%]	Unique + razor sequence coverage [%]	Unique sequence coverage [%]	Mol. weight [kDa]	Sequence length	Q-value	Score	iBAQ Intensity TSN1-TAP R1	iBAQ Intensity TSN1-TAP R2	iBAQ Intensity TSN1-TAP Av.	iBAQ Intensity GFP-TAP R1	iBAQ Intensity GFP-TAP R2	iBAQ Intensity GFP-TAP Av.	.
AT1G01290.2;AT1G01290.1	AT1G01290.2	CNX3	cofactor of nitrate reductase and xanthine dehydrogenase 3	10.8558	0.00674272	3	mitochondrion	2	4	4	20.4	20.4	20.4	29.512	270	0	21.636	19.9134	22.3913	21.1523	10.0016	10.5915	10.2966
AT1G01320.2;AT1G01320.3;AT1G01320.1;AT4G28080.1	AT1G01320.2	AT1G01320	Tetratricopeptide repeat (TPR)-like superfamily protein	8.50195	0.00227345	13	nucleus	4	13	13	8.1	8.1	7.7	197.5	1787	0	55.212	18.7384	19.584	19.1612	11.0493	10.2692	10.6592
AT1G02170.1	AT1G02170.1	MCA-Ia	metacaspase 1	1.84621	0.0318329	4	cytosol	1	5	5	22.1	22.1	22.1	39.792	367	0	105.67	22.7933	22.5489	22.6711	20.3508	21.2989	20.8249
AT1G04170.2;AT1G04170.1;AT4G18330.2;AT4G18330.1;AT2G18720.2;AT2G18720.1	AT1G04170.2	eIF2𝛾	eukaryotic translation initiation factor 2 gamma subunit	13.6478	0.000837193	9	cytosol	6	8	8	19.1	19.1	19.1	50.853	465	0	85.184	24.1094	23.094	23.6017	10.1882	9.71964	9.95392
AT1G04430.3;AT1G04430.2;AT1G04430.1;AT3G23300.2;AT3G23300.1;AT4G14360.2;AT4G14360.1	AT1G04430.3	PMT8	S-adenosyl-L-methionine-dependent methyltransferases superfamily protein	8.47973	0.0209789	5	golgi	7	4	4	7.5	7.5	7.5	70.507	623	0	8.3109	17.0076	20.3242	18.6659	9.50192	10.8704	10.1862
AT1G05190.1	AT1G05190.1	RK6	Ribosomal protein L6 family	2.81172	0.0410015	19	plastid, cytosol	1	15	15	50.7	50.7	50.7	24.705	223	0	168.31	26.9771	26.0573	26.5172	22.9801	24.4309	23.7055
AT1G07360.1;AT2G29580.1;AT5G07060.2;AT5G07060.1	AT1G07360.1	C3H4	CCCH-type zinc fingerfamily protein with RNA-binding domain-containing protein	6.77805	0.095118	7	nucleus	4	12	12	28.9	28.9	28.9	53.587	481	0	35.881	19.9981	22.442	21.22	11.1912	17.6928	14.442
AT1G08050.1	AT1G08050.1	AT1G08050	Zinc finger (C3HC4-type RING finger) family protein	9.85434	0.000769679	2	nucleus	1	2	2	7.2	7.2	7.2	70.117	641	0	28.906	10.9404	19.9588	15.4496	10.4822	9.70829	10.0953
AT1G08360.1;AT5G22440.2;AT5G22440.1	AT1G08360.1	R10A1	Ribosomal protein L1p/L10e family	10.6166	0.000837129	2	cytosol	3	2	2	12	12	12	24.469	216	0	5.5946	21.275	20.8025	21.0388	10.057	10.7873	10.4222
AT1G08420.2;AT1G08420.1;AT2G27210.2;AT2G27210.1	AT1G08420.2	BSL2	BRI1 suppressor 1 (BSU1)-like 2	9.65512	0.0139988	4	nucleus	4	8	8	9.2	9.2	6.6	108.08	1013	0	55.194	17.9688	21.1225	19.5457	10.3778	9.40333	9.89055
AT1G09010.1	AT1G09010.1	EBM	glycoside hydrolase family 2 protein	6.01605	0.00195543	4	vacuole	1	5	5	6.1	6.1	6.1	107.66	944	0	32.39	16.3265	17.0473	16.6869	10.5591	10.7825	10.6708
AT1G10270.1	AT1G10270.1	PPR29	glutamine-rich protein 23	9.10582	0.0251835	2	mitochondrion	1	3	3	3.5	3.5	3.5	102.09	913	0	6.1363	21.5993	17.3735	19.4864	10.1568	10.6043	10.3806
AT1G14610.1	AT1G14610.1	SYVM1	valyl-tRNA synthetase / valine-tRNA ligase (VALRS)	8.134	0.00456967	5	mitochondrion	1	7	7	7.4	7.4	7.4	125.92	1108	0	28.889	17.3304	18.8902	18.1103	10.0458	9.90681	9.97629
AT1G14710.2;AT1G14710.1	AT1G14710.2	AT1G14710	hydroxyproline-rich glycoprotein family protein	9.59011	0.000882906	6	nucleus	2	7	7	12.6	12.6	12.6	66.203	601	0	17.239	20.3413	19.608	19.9746	10.216	10.5531	10.3845
AT1G14830.1	AT1G14830.1	DRP1C	DYNAMIN-like 1C	10.4584	0.0167998	9	cytosol	1	16	12	29.5	24.6	22.6	68.722	614	0	50.383	18.6138	22.4883	20.5511	10.4332	9.75205	10.0926
AT1G15690.1	AT1G15690.1	AVP1	Inorganic H pyrophosphatase family protein	8.1101	0.00108287	2	vacuole	1	2	2	3.1	3.1	3.1	80.819	770	0.0018002	2.4384	18.6974	18.1234	18.4104	10.0543	10.5464	10.3003
AT1G15750.4;AT1G15750.3;AT1G15750.2;AT1G15750.1;AT5G27030.1;AT5G27030.2	AT1G15750.4	TPL	Transducin family protein / WD-40 repeat family protein	2.6329	0.0590983	4	cytosol	6	26	26	24.7	24.7	7.3	124.3	1131	0	125.77	21.0042	22.9258	21.965	19.0709	19.5934	19.3321
AT1G18150.3;AT1G18150.2;AT1G18150.1	AT1G18150.3	MPK8	Protein kinase superfamily protein	9.30995	0.0101091	3	nucleus	3	13	13	21.7	21.7	13.6	66.231	589	0	43.538	18.9076	21.3469	20.1273	11.3824	10.2522	10.8173
AT1G20580.1;AT1G76300.1;AT1G20600.1	AT1G20580.1	SMD3B	Small nuclear ribonucleoprotein family protein	11.2668	0.00194308	3	nucleus	3	2	2	19.1	19.1	19.1	14.237	131	0	22.576	20.9378	22.1827	21.5602	10.6233	9.96361	10.2935
AT1G21630.3;AT1G21630.1;AT1G21630.4;AT1G21630.2	AT1G21630.3	AT1G21630	Calcium-binding EF hand family protein	6.42973	0.00344689	3	plasma membrane	4	3	3	2.5	2.5	2.5	129.45	1196	0	22.771	17.114	17.3609	17.2375	10.2855	11.33	10.8077
AT1G26850.1;AT1G26850.2;AT1G26850.3	AT1G26850.1	PMT2	S-adenosyl-L-methionine-dependent methyltransferases superfamily protein	9.41794	0.00745421	5	golgi	3	4	4	9.3	9.3	9.3	69.622	616	0	31.76	18.8952	21.1079	20.0015	10.2252	10.942	10.5836
AT1G29150.2;AT1G29150.1	AT1G29150.2	PSD11	non-ATPase subunit 9	2.71624	0.0341965	7	cytosol,nucleus	2	10	10	23.2	23.2	23.2	46.749	419	0	28.83	23.2211	24.5789	23.9	20.8666	21.5009	21.1838
AT1G33140.1;AT1G33120.1;AT4G10450.1;AT4G10450.2	AT1G33140.1	RL91	Ribosomal protein L6 family	3.29738	0.010122	18	cytosol	4	12	12	67.5	67.5	67.5	22.017	194	0	323.31	28.5924	28.0787	28.3356	25.4395	24.6369	25.0382
AT1G35580.2;AT1G35580.1;AT1G35580.3;AT4G09510.2;AT4G09510.1;AT1G22650.2;AT1G72000.1;AT1G22650.1;AT4G34860.3;AT4G34860.2;AT4G34860.1	AT1G35580.2	CINV1	cytosolic invertase 1	8.3053	0.00424206	2	cytosol	11	6	6	11.8	11.8	11.8	62.834	551	0	9.3685	18.1376	18.8012	18.4694	9.46934	10.8588	10.1641
AT1G48410.1;AT1G48410.3;AT1G48410.2;AT5G43810.4;AT5G43810.3;AT5G43810.2;AT5G43810.1;AT2G27880.1	AT1G48410.1	AGO1	Stabilizer of iron transporter SufD / Polynucleotidyl transferase	2.88106	0.0044524	19	nucleus	8	20	20	21.1	21.1	21.1	116.19	1048	0	70.838	22.3377	21.9285	22.1331	19.0703	19.4338	19.2521
AT1G48830.2;AT1G48830.1	AT1G48830.2	RS71	Ribosomal protein S7e family protein	13.3056	0.00126502	4	cytosol	2	3	3	20.9	20.9	20.9	21.922	191	0	8.5096	24.3244	22.9861	23.6553	10.3066	10.3926	10.3496
AT1G53310.3;AT1G53310.2;AT1G53310.1	AT1G53310.3	CAPP1	phosphoenolpyruvate carboxylase 1	3.2234	0.0159219	8	cytosol	3	28	28	33.4	33.4	13	110.28	967	0	270.08	23.1853	23.9547	23.57	19.9001	20.7931	20.3466
AT1G53500.1	AT1G53500.1	RHM2	NAD-dependent epimerase/dehydratase family protein	3.42917	0.00602949	2	cytosol	1	19	10	31.3	17.1	12.6	75.225	667	0	47.025	22.4353	22.5376	22.4864	18.6807	19.4338	19.0573
AT1G55450.1;AT1G55450.2;AT3G54150.2;AT3G54150.1	AT1G55450.1	AT1G55450	S-adenosyl-L-methionine-dependent methyltransferases superfamily protein	9.60305	0.00207116	5	golgi	4	4	4	12.5	12.5	12.5	34.475	311	0	17.933	20.9315	19.8468	20.3892	11.0866	10.4857	10.7861
AT1G57720.2;AT1G57720.1	AT1G57720.2	eEF1B𝛾	Translation elongation factor EF1B gamma chain	10.4833	0.00517931	5	cytosol	2	9	9	21.5	21.5	19.4	46.4	413	0	29.606	20.5447	22.2981	21.4214	10.3155	11.5608	10.9381
AT1G57860.1;AT1G57660.1;AT1G09690.1;AT1G09590.1	AT1G57860.1	RL212	Translation protein SH3-like family protein	12.9865	0.00609701	2	cytosol	4	2	2	11.6	11.6	11.6	18.709	164	0	50.56	24.5304	22.0978	23.3141	9.54314	11.1121	10.3276
AT1G59870.1;AT1G15210.1;AT4G15230.4;AT3G53480.1;AT2G37280.3;AT2G37280.1;AT4G15230.3;AT4G15230.1;AT4G15215.11;AT4G15215.5;AT4G15215.9;AT2G37280.4;AT4G15215.3;AT4G15215.2;AT4G15215.1;AT4G15215.6;AT4G15215.7;AT4G15215.8;AT4G15215.10;AT2G37280.2;AT4G15230.2;AT4G15215.4	AT1G59870.1	AB36G	ABC-2 and Plant PDR ABC-type transporter family protein	9.63723	0.00415202	9	plasma membrane	22	7	7	5.5	5.5	5.5	165.08	1469	0	23.923	20.8936	19.3745	20.1341	10.0451	10.9486	10.4969
AT1G60780.1	AT1G60780.1	AP1M2	Clathrin adaptor complexes medium subunit family protein	10.4716	0.00336894	6	golgi	1	6	6	14.3	14.3	12.4	49.032	428	0	45.5	20.3168	21.703	21.0099	10.0226	11.0541	10.5383
AT1G62020.1	AT1G62020.1	COPA1	Coatomer alpha subunit	2.06344	0.0687842	4	cytosol	1	25	25	21.5	21.5	5.5	136.56	1216	0	138	22.4985	20.8156	21.6571	19.7526	19.4347	19.5936
AT1G64200.2;AT1G64200.1;AT1G64200.3;AT3G08560.1	AT1G64200.2	VATE3	vacuolar H+-ATPase subunit E isoform 3	10.2889	0.00130006	3	vacuole	4	11	3	39.2	18.1	18.1	27.181	237	0	6.878	21.0224	20.0399	20.5311	10.0552	10.4293	10.2422
AT1G64550.1	AT1G64550.1	AB3F	general control non-repressible 3	2.84706	0.00783868	17	cytosol	1	22	22	33.8	33.8	33.8	79.643	715	0	221.42	23.2349	23.8712	23.553	20.536	20.876	20.706
AT1G64900.1	AT1G64900.1	C89A2	cytochrome P450%2C family 89%2C subfamily A%2C polypeptide 2	7.91143	0.00152567	2	endoplasmic reticulum	1	4	4	7.3	7.3	4.9	58.604	506	0	7.2135	18.1594	18.095	18.1272	9.77893	10.6526	10.2158
AT1G65960.2;AT1G65960.4;AT1G65960.3;AT1G65960.1	AT1G65960.2	DCE2	glutamate decarboxylase 2	11.708	0.000147319	6	cytosol	4	6	6	13.6	13.6	13.6	56.14	494	0	15.937	21.6045	22.0042	21.8044	10.0748	10.1181	10.0964
AT1G68560.1	AT1G68560.1	XYL1	alpha-xylosidase 1	9.91474	0.0198304	4	extracellular	1	4	4	4.8	4.8	4.8	102.4	915	0	9.115	17.8929	21.8377	19.8653	9.44736	10.4537	9.95053
AT1G70290.1;AT1G70290.2	AT1G70290.1	TPS8	trehalose-6-phosphatase synthase S8	3.15411	0.00692855	4	plasma membrane,vacuole	2	15	15	17.8	17.8	10.9	97.56	856	0	69.008	21.1129	21.0264	21.0697	18.2883	17.5429	17.9156
AT1G70320.1;AT1G55860.1	AT1G70320.1	UPL2	ubiquitin-protein ligase 2	4.6998	0.0210097	2	cytosol	2	3	3	0.9	0.9	0.9	403.61	3658	0	4.339	16.1541	14.1698	15.162	10.3864	10.538	10.4622
AT1G70890.1	AT1G70890.1	MLP43	MLP-like protein 43	8.82525	0.00559253	3	peroxisome	1	6	5	31.6	25.3	25.3	17.889	158	0	11.36	18.96	20.274	19.617	10.1177	11.4658	10.7917
AT1G71410.2;AT1G71410.1;AT1G22870.4;AT1G22870.1;AT1G22870.2;AT1G22870.3	AT1G71410.2	AT1G71410	ARM repeat superfamily protein	7.38209	0.0453312	1	golgi	6	4	4	5.8	5.8	5.8	98.763	909	0	10.505	19.6581	15.0072	17.3326	9.40601	10.4951	9.95054
AT1G72010.1	AT1G72010.1	CCT22	TCP family transcription factor	9.27082	0.00128266	2	nucleus	1	2	2	6.9	6.9	6.9	39.598	375	0	4.6156	19.987	19.1952	19.5911	10.0662	10.5744	10.3203
AT1G72610.1	AT1G72610.1	GL31	germin-like protein 1	13.0117	0.00077062	2	extracellular	1	3	3	8.2	8.2	8.2	21.559	208	0	7.7921	23.9003	23.4325	23.6664	10.1999	11.1095	10.6547
AT1G72970.2;AT1G72970.1;AT5G51950.2;AT5G51930.2;AT5G51930.1;AT5G51950.3;AT5G51950.1	AT1G72970.2	HTH	Glucose-methanol-choline (GMC) oxidoreductase family protein	4.41843	0.00462992	6	extracellular	7	6	6	11.1	11.1	11.1	62.209	567	0	71.122	22.2175	21.4483	21.8329	17.2264	17.6026	17.4145
AT1G75950.1;AT5G42190.1	AT1G75950.1	SKP1A	S phase kinase-associated protein 1	10.8826	0.0108346	2	cytosol	2	2	2	17.5	17.5	17.5	17.857	160	0	39.171	19.11	22.1731	20.6416	9.20523	10.3126	9.75893
AT1G75990.1	AT1G75990.1	PSD3B	PAM domain (PCI/PINT associated module) protein	9.07328	0.00245971	5	cytosol,nucleus	1	15	4	32.6	9	9	55.591	487	0	8.8957	19.0792	19.8273	19.4533	9.86224	10.8977	10.38
AT1G78580.4;AT1G78580.3;AT1G78580.2;AT1G78580.1;AT1G16980.2;AT1G16980.1	AT1G78580.4	TPS1	trehalose-6-phosphate synthase	9.46863	0.017411	11	plasma membrane	6	13	13	16.1	16.1	16.1	105.97	942	0	82.695	17.9632	21.545	19.7541	9.99287	10.5781	10.2855
AT1G79340.1;AT1G79330.1	AT1G79340.1	MCA-IIa	metacaspase 4	11.2449	0.00173337	3	cytosol	2	5	5	17.7	17.7	17.7	45.483	418	0	17.501	20.8189	21.234	21.0265	9.15102	10.4121	9.78156
AT1G80410.1;AT1G80410.2	AT1G80410.1	NAA15	tetratricopeptide repeat (TPR)-containing protein	1.67693	0.0860862	23	cytosol	2	21	21	27.9	27.9	27.9	102.15	897	0	271.62	22.0019	23.3255	22.6637	20.531	21.4426	20.9868
AT2G01250.1;AT2G01250.2	AT2G01250.1	RL72	Ribosomal protein L30/L7 family protein	13.2806	0.00164297	4	cytosol	2	7	7	36.8	36.8	25.2	28.171	242	0	12.196	24.2537	22.7276	23.4907	10.224	10.196	10.21
AT2G02510.1;AT1G14450.1;AT1G14450.2	AT2G02510.1	NDB3A	NADH dehydrogenase (ubiquinone)s	11.3173	0.00174296	3	mitochondrion	3	2	2	16.7	16.7	16.7	8.0512	72	0	3.8792	22.9022	21.5825	22.2424	11.0408	10.8093	10.925
AT2G04270.3;AT2G04270.9;AT2G04270.8;AT2G04270.4;AT2G04270.7;AT2G04270.6;AT2G04270.2;AT2G04270.1;AT2G04270.5	AT2G04270.3	RNE	RNAse E/G-like protein	6.53124	0.0100084	3	plastid, nucleus	9	3	3	7.8	7.8	7.8	68.419	619	0	11.837	18.1583	16.2824	17.2204	10.7098	10.6685	10.6891
AT2G05620.2;AT2G05620.1	AT2G05620.2	PGR5	proton gradient regulation 5	12.8744	0.00270457	2	plastid, nucleus	2	1	1	8.3	8.3	8.3	14.293	133	0.0013674	2.5229	24.1184	23.1834	23.6509	9.94863	11.6043	10.7765
AT2G06990.1	AT2G06990.1	HEN2	RNA helicaseATP-dependent SK12/DOB1 protein	8.40562	0.000133701	4	nucleus	1	6	6	6.8	6.8	6.8	111.89	995	0	10.658	18.274	18.5314	18.4027	10.0454	9.94867	9.99705
AT2G20050.2;AT2G20050.1	AT2G20050.2	P2C19	protein phosphatase 2C and cyclic nucleotide-binding/kinase domain-containing protein	9.55999	0.000460608	6	plasma membrane	2	7	7	7.2	7.2	7.2	121.09	1091	0	13.387	20.0968	20.2504	20.1736	10.8936	10.3336	10.6136
AT2G20580.1	AT2G20580.1	PSD2A	26S proteasome regulatory subunit S2 1A	1.69389	0.0170367	10	cytosol,nucleus	1	23	23	27.4	27.4	16.3	98.143	891	0	185.28	21.9702	22.6086	22.2894	20.5621	20.629	20.5955
AT2G20900.3;AT2G20900.2;AT2G20900.4;AT2G20900.1;AT4G28130.1	AT2G20900.3	DGK5	diacylglycerol kinase 5	2.33016	0.0414729	7	cytosol	5	8	8	18.7	18.7	18.7	55.267	491	0	41.359	21.4652	21.7803	21.6227	19.9915	18.5936	19.2926
AT2G20990.1;AT2G20990.2;AT2G20990.3;AT2G21010.1;AT2G34240.1	AT2G20990.1	SYT1	synaptotagmin A	3.28896	0.041897	17	endoplasmic reticulum,plasma membrane	5	19	19	34	34	34	61.743	541	0	48.678	25.3329	23.4465	24.3897	21.4814	20.72	21.1007
AT2G22310.1;AT4G39910.1;AT2G22310.2;AT2G22310.3	AT2G22310.1	UBP4	ubiquitin-specific protease 4	8.29524	0.000302893	2	cytosol	4	3	3	8.8	8.8	8.8	41.846	365	0	5.8801	17.9534	18.3508	18.1521	9.90413	9.80959	9.85686
AT2G23350.1	AT2G23350.1	PAB4	poly(A) binding protein 4	12.78	0.00657036	3	cytosol	1	6	6	7.7	7.7	6.3	71.652	662	0	31.345	20.7003	23.5413	22.1208	9.75482	8.92684	9.34083
AT2G24420.2;AT2G24420.1	AT2G24420.2	AT2G24420	DNA repair ATPase-like protein	11.21	0.00636637	5	endoplasmic reticulum	2	4	4	9.3	9.3	9.3	50.351	440	0	40.02	22.3599	21.1283	21.7441	9.41523	11.653	10.5341
AT2G25110.1	AT2G25110.1	SDF2	stromal cell-derived factor 2-like protein precursor	11.8969	0.0114217	6	endoplasmic reticulum	1	4	4	18.3	18.3	18.3	23.935	218	0	47.518	24.513	24.4706	24.4918	14.4244	10.7655	12.5949
AT2G27530.2;AT2G27530.1	AT2G27530.2	R10A2	Ribosomal protein L1p/L10e family	11.8342	0.00306984	4	cytosol	2	2	2	12.5	12.5	12.5	24.425	216	0	4.4574	22.9888	21.1272	22.058	10.1854	10.2623	10.2238
AT2G29080.1;AT1G07510.1	AT2G29080.1	FTSH3	FTSH protease 3	8.69563	0.00143119	3	mitochondrion	2	3	3	4.6	4.6	4.6	89.352	809	0	25.672	18.2247	17.795	18.0098	8.90045	9.72796	9.31421
AT2G30620.2;AT2G30620.1	AT2G30620.2	H12	winged-helix DNA-binding transcription factor family protein	12.8436	0.00556915	4	nucleus	2	3	3	14.9	14.9	9.9	21.549	202	0	6.0898	24.3904	21.8925	23.1415	10.8535	9.74235	10.2979
AT2G30970.2;AT2G30970.1	AT2G30970.2	AAT1	aspartate aminotransferase 1	8.23809	0.0134887	5	mitochondrion	2	6	6	16.5	16.5	16.5	47.757	430	0	12.35	18.1328	20.7878	19.4603	11.6036	10.8408	11.2222
AT2G31110.2;AT2G31110.1;AT2G31110.3	AT2G31110.2	TBL40	trichome birefringence-like protein (DUF828)	8.689	0.010459	3	cytosol	3	3	3	10.4	10.4	10.4	41.767	364	0	7.6927	18.0621	20.5378	19.2999	10.2979	10.9239	10.6109
AT2G33845.1	AT2G33845.1	AT2G33845	Nucleic acid-binding%2C OB-fold-like protein	8.3624	0.0105246	2	nucleus	1	2	2	20.3	20.3	20.3	20.122	182	0	6.3635	19.5664	17.1024	18.3344	9.92782	10.0161	9.97198
AT2G36160.1	AT2G36160.1	RPS11	Ribosomal protein S11 family protein	1.16584	0.000488197	2	cytosol	1	10	1	49.3	7.3	7.3	16.257	150	0	4.1041	23.4733	23.4164	23.4448	22.3018	22.2563	22.279
AT2G38700.1;AT3G54250.2;AT3G54250.1	AT2G38700.1	MVD1	mevalonate diphosphate decarboxylase 1	8.52146	0.00249004	3	cytosol	3	2	2	5.6	5.6	5.6	45.585	412	0	3.9717	18.0912	19.253	18.6721	9.98659	10.3147	10.1506
AT2G41100.5;AT2G41100.7;AT2G41100.6;AT2G41100.3;AT2G41100.4;AT2G41100.1	AT2G41100.5	CML12	Calcium-binding EF hand family protein	10.1052	0.0013664	1	cytosol	6	1	1	6.9	6.9	6.9	16.359	145	0	88.166	19.8544	20.7793	20.3168	9.95417	10.4692	10.2117
AT2G41840.1;AT3G57490.1	AT2G41840.1	RPS23	Ribosomal protein S5 family protein	12.4698	0.0033288	3	cytosol	2	6	2	23.5	9.1	9.1	30.878	285	0	5.3118	23.5416	21.5018	22.5217	10.1258	9.97788	10.0518
AT2G42520.3;AT2G42520.2;AT2G42520.1;AT3G58570.1	AT2G42520.3	RH37	P-loop containing nucleoside triphosphate hydrolases superfamily protein	8.28059	0.0168785	5	nucleus	4	17	9	27.2	15.2	15.2	67.625	633	0	40.211	17.6444	20.7401	19.1923	10.708	11.1153	10.9117
AT2G43160.5;AT2G43160.3;AT2G43160.2;AT2G43160.1;AT2G43160.4;AT3G59290.1	AT2G43160.5	EPN2	ENTH/VHS family protein	8.24012	0.00251424	4	plasma membrane	6	3	3	4.8	4.8	4.8	95.477	895	0	5.7033	19.6753	18.7511	19.2132	11.3344	10.6118	10.9731
AT2G44050.1	AT2G44050.1	RISB	6%2C7-dimethyl-8-ribityllumazine synthase / DMRL synthase / lumazine synthase / riboflavin synthase	9.47699	0.0142105	2	plastid, mitochondrion	1	2	2	12.3	12.3	12.3	24.024	227	0	13.007	17.7383	20.9774	19.3579	9.67404	10.0877	9.88088
AT2G45540.6;AT2G45540.5;AT2G45540.4;AT2G45540.3;AT2G45540.1;AT2G45540.2;AT3G60920.1;AT3G60920.2	AT2G45540.6	BCHC2	WD-40 repeat family protein / beige-like protein	2.19334	0.0755571	25	golgi	8	38	38	15.5	15.5	15.5	321.93	2946	0	232.11	19.821	20.3606	20.0908	16.9702	18.8247	17.8975
AT2G45810.1	AT2G45810.1	RH6	DEA(D/H)-box RNA helicase family protein	11.1627	0.0030355	3	nucleus	1	11	5	25.6	13.8	11.2	60.42	528	0	109.94	20.6955	22.4143	21.5549	10.5498	10.2347	10.3922
AT3G01090.3;AT3G01090.1;AT3G01090.2	AT3G01090.3	KIN10	SNF1 kinase homolog 10	8.62282	0.0266704	6	cytosol	3	9	9	18.6	18.6	18.6	58.373	512	0	25.936	17.458	21.4018	19.4299	11.4546	10.1596	10.8071
AT3G01320.2;AT3G01320.1	AT3G01320.2	SNL1	SIN3-like 1	10.2409	0.00752306	2	nucleus	2	1	1	0.9	0.9	0.9	154.92	1360	0.0041391	1.9364	21.8358	19.4249	20.6304	9.98794	10.791	10.3895
AT3G01910.1;AT3G01910.2;AT3G01910.3	AT3G01910.1	SUOX	sulfite oxidase	7.89206	0.00110858	3	peroxisome	3	4	4	11.5	11.5	11.5	43.329	393	0	7.881	18.479	18.9906	18.7348	10.5723	11.1132	10.8428
AT3G04920.2;AT3G04920.1;AT5G28060.1	AT3G04920.2	RS241	Ribosomal protein S24e family protein	12.4188	0.00561616	4	cytosol	3	3	3	18.8	18.8	18.8	12.909	112	0	4.8406	24.266	21.9954	23.1307	10.0241	11.3997	10.7119
AT3G05000.1	AT3G05000.1	AT3G05000	Transport protein particle (TRAPP) component	9.89083	0.00795664	3	golgi	1	2	2	15.6	15.6	15.6	19.572	173	0	5.6334	21.3324	18.8367	20.0845	9.99964	10.3878	10.1937
AT3G05910.1;AT3G05910.2;AT5G26670.4;AT5G26670.3;AT5G26670.2;AT5G26670.1	AT3G05910.1	PAE12	Pectinacetylesterase family protein	12.5448	0.000348805	5	extracellular	6	7	7	21.4	21.4	21.4	46.326	415	0	88.021	23.7711	23.1367	23.4539	10.8127	11.0054	10.909
AT3G06650.2;AT3G06650.1;AT5G49460.2;AT5G49460.1	AT3G06650.2	ACLB1	ATP-citrate lyase B-1	2.51401	0.0755829	12	cytosol	4	13	13	26.6	26.6	26.6	65.813	608	0	76.616	20.8788	22.5443	21.7115	18.468	19.9271	19.1975
AT3G08580.2;AT3G08580.1	AT3G08580.2	ADT1	ADP/ATP carrier 1	4.80249	0.0178275	6	mitochondrion	2	11	11	23.6	23.6	13.1	41.475	381	0	45.094	23.3078	25.1716	24.2397	19.4259	19.4485	19.4372
AT3G09100.2;AT3G09100.1;AT5G01290.1	AT3G09100.2	AT3G09100	mRNA capping enzyme family protein	9.68737	0.00365944	7	nucleus	3	11	11	16.4	16.4	16.4	78.76	672	0	15.008	18.3624	19.9865	19.1744	9.29995	9.67417	9.48706
AT3G09840.1;AT5G03340.1;AT3G53230.1	AT3G09840.1	CD48A	cell division cycle 48	2.41515	0.0966287	16	cytosol	3	18	18	22.7	22.7	22.7	89.392	809	0	170.61	22.0249	23.2703	22.6476	19.1476	21.3173	20.2324
AT3G10920.2;AT3G10920.1	AT3G10920.2	SODM1	manganese superoxide dismutase 1	4.46304	0.00795749	6	mitochondrion	2	6	6	31.7	31.7	31.7	25.344	230	0	150.19	26.0396	27.1693	26.6045	22.0662	22.2167	22.1414
AT3G12050.1;AT3G12050.2	AT3G12050.1	AT3G12050	Aha1 domain-containing protein	8.82107	0.00125037	2	cytosol	2	2	2	6.4	6.4	6.4	40.184	360	0	6.9902	19.0552	18.8177	18.9364	9.68969	10.5411	10.1154
AT3G12670.1	AT3G12670.1	AT3G12670	CTP synthase family protein	6.77062	0.00301786	2	endoplasmic reticulum,plasma membrane	1	2	2	3	3	3	64.303	591	0.0018091	2.4793	16.7321	17.7751	17.2536	10.5681	10.3979	10.483
AT3G12680.1	AT3G12680.1	C3H37	floral homeotic protein (HUA1)	7.52319	0.000205529	3	nucleus	1	2	2	4	4	4	57.653	524	0	4.5578	18.3252	18.5963	18.4607	11.0076	10.8675	10.9375
AT3G12800.1;AT2G07640.1	AT3G12800.1	DECR2	short-chain dehydrogenase-reductase B	2.70794	0.00298188	5	peroxisome	2	7	7	19.5	19.5	19.5	31.796	298	0	15.864	23.2555	22.8586	23.057	20.418	20.2801	20.3491
AT3G13300.1;AT3G13300.2;AT3G13300.3	AT3G13300.1	VCS	Transducin/WD40 repeat-like superfamily protein	3.25919	0.0049165	16	cytosol	3	24	24	21.3	21.3	16.9	145.72	1344	0	258.77	22.1475	22.6151	22.3813	19.3487	18.8955	19.1221
AT3G13460.2;AT3G13460.4;AT3G13460.1;AT3G13460.3;AT5G61020.2;AT5G61020.1	AT3G13460.2	ECT2	evolutionarily conserved C-terminal region 2	6.86261	0.00207939	2	cytosol	6	4	4	8.9	8.9	8.9	72.196	664	0	34.169	17.3524	17.9303	17.6413	11.1158	10.4417	10.7787
AT3G14100.1	AT3G14100.1	UBP1	RNA-binding (RRM/RBD/RNP motifs) family protein	11.6648	0.0127997	5	nucleus	1	12	7	28.3	19.9	14.1	47.088	427	0	202.44	23.7628	24.5611	24.162	14.358	10.6365	12.4972
AT3G14790.1;AT3G14790.2	AT3G14790.1	RHM3	rhamnose biosynthesis 3	8.85892	0.0133924	6	cytosol	2	16	5	24.5	6.9	6.9	74.913	664	0	26.8	17.6796	20.6298	19.1547	10.1788	10.4128	10.2958
AT3G15730.1;AT1G52570.3;AT1G52570.2;AT1G52570.1	AT3G15730.1	PLDA1	phospholipase D alpha 1	9.42707	0.0160701	8	cytosol	4	10	10	20.4	20.4	20.4	91.847	810	0	100.96	17.8503	21.232	19.5412	9.73845	10.4898	10.1141
AT3G16640.1	AT3G16640.1	TCTP1	translationally controlled tumor protein	9.82801	0.00518153	4	cytosol	1	3	3	20.8	20.8	20.8	18.91	168	0	14.017	20.1044	22.0993	21.1019	11.4218	11.1259	11.2739
AT3G18080.1;AT3G18070.5;AT3G18070.4;AT3G18070.2;AT3G18070.3;AT3G18070.1	AT3G18080.1	BGL44	B-S glucosidase 44	12.6228	2.89032e-05	9	extracellular	6	7	7	18.2	18.2	18.2	58.983	512	0	33.189	23.1127	22.9208	23.0168	10.3963	10.3916	10.394
AT3G18990.1;AT3G18990.2;AT1G49480.3;AT1G49480.2;AT1G49480.1	AT3G18990.1	VRN1	AP2/B3-like transcriptional factor family protein	12.0807	0.00373137	4	nucleus	5	5	5	14.4	14.4	14.4	39.274	341	0	12.055	21.2288	22.3696	21.7992	8.8375	10.5994	9.71846
AT1G49600.1; AT1G47490.1; AT3G19130.1;AT1G47500.1	AT3G19130.1	RBP47	RNA-binding protein 47A	10.8354	0.0107432	1	cytosol,nucleus	3	4	4	7.2	7.2	2.2	48.483	445	0	21.36	21.0027	22.9023	21.9525	9.81164	12.4226	11.1171
AT3G19760.1;AT1G51380.2;AT1G51380.4;AT1G51380.3;AT1G51380.1	AT3G19760.1	eIF4A	eukaryotic initiation factor 4A-III	3.67931	0.0507643	11	nucleus	5	17	15	32.6	30.1	30.1	45.844	408	0	112.78	20.8359	22.8651	21.8505	17.4052	18.9372	18.1712
AT3G19820.3;AT3G19820.2;AT3G19820.1	AT3G19820.3	DIM	cell elongation protein / DWARF1 / DIMINUTO (DIM)	6.81929	0.00104688	3	endoplasmic reticulum	3	4	4	7.3	7.3	7.3	65.393	561	0	7.4069	17.6359	18.1276	17.8817	11.2554	10.8695	11.0624
AT3G20290.3;AT3G20290.2;AT3G20290.1;AT4G05520.2;AT4G05520.1	AT3G20290.3	EHD1	EPS15 homology domain 1	8.55764	0.0131821	6	plasma membrane	5	9	9	18.5	18.5	18.5	61.23	545	0	60.62	18.0775	20.8695	19.4735	11.1629	10.6689	10.9159
AT3G22200.1;AT3G22200.2	AT3G22200.1	GATP	Pyridoxal phosphate (PLP)-dependent transferases superfamily protein	9.96608	0.0058193	7	mitochondrion	2	7	7	15.1	15.1	15.1	55.187	504	0	18.192	19.9666	21.2016	20.5841	9.72628	11.5098	10.618
AT3G23990.1	AT3G23990.1	CH60A	heat shock protein 60	2.59721	0.000601585	5	mitochondrion	1	20	20	35.4	35.4	18.2	61.28	577	0	229.06	23.386	23.437	23.4115	20.9008	20.7278	20.8143
AT3G24180.2;AT3G24180.1	AT3G24180.2	AT3G24180	Beta-glucosidase%2C GBA2 type family protein	10.4066	0.00111279	4	endoplasmic reticulum	2	4	4	5.2	5.2	5.2	105.99	950	0	7.7197	21.312	20.4357	20.8739	10.2439	10.6906	10.4673
AT3G24480.1	AT3G24480.1	LRX4	Leucine-rich repeat (LRR) family protein	10.727	0.00586368	3	extracellular	1	3	2	6.7	4.7	4.7	54.702	494	0	3.5292	20.5248	22.4277	21.4763	10.0649	11.4336	10.7493
AT3G29160.2;AT3G29160.1;AT3G29160.3;AT5G39440.1	AT3G29160.2	KIN11	SNF1 kinase homolog 11	1.99953	0.0322457	6	plastid	4	12	12	27.9	27.9	27.9	58.689	512	0	33.018	22.0345	21.0029	21.5187	19.3811	19.6572	19.5192
AT3G46960.2;AT3G46960.3;AT3G46960.1	AT3G46960.2	SKI2	RNA helicase ATP-dependent SK12/DOB1 protein	5.77402	0.00354793	3	nucleus	3	3	3	3.5	3.5	3.5	135.38	1210	0	18.701	15.7507	16.696	16.2234	10.5748	10.3238	10.4493
AT3G47340.1;AT3G47340.2;AT3G47340.4;AT3G47340.3	AT3G47340.1	ASNS1	glutamine-dependent asparagine synthase 1	9.45084	0.000315831	3	cytosol	4	4	3	8.6	6.8	6.8	65.62	584	0	8.1492	19.2917	18.9372	19.1145	9.50534	9.82194	9.66364
AT3G47470.1	AT3G47470.1	CA4	light-harvesting chlorophyll-protein complex I subunit A4	12.1708	0.00263679	2	plastid, mitochondrion	1	2	2	9.2	9.2	9.2	27.733	251	0	17.767	22.0264	23.7706	22.8985	10.8914	10.5641	10.7277
AT3G48000.1	AT3G48000.1	AL2B4	aldehyde dehydrogenase 2B4	8.68809	0.00945146	4	mitochondrion	1	6	6	13	13	13	58.588	538	0	15.086	17.9162	20.3262	19.1212	10.5608	10.3054	10.4331
AT3G50950.2;AT3G50950.1	AT3G50950.2	R13L4	HOPZ-ACTIVATED RESISTANCE 1	7.74077	0.000592582	4	cytosol	2	6	6	6.5	6.5	6.5	97.039	852	0	11.164	17.3683	17.7742	17.5712	10.0035	9.65742	9.83047
AT3G51420.1	AT3G51420.1	SSL4	strictosidine synthase-like 4	9.22934	0.001818	2	plasma membrane	1	1	1	3.5	3.5	3.5	41.595	370	0	3.8871	20.1432	19.2152	19.6792	10.1399	10.7599	10.4499
AT3G52140.1;AT3G52140.2;AT3G52140.4;AT3G52140.3	AT3G52140.1	CLU	tetratricopeptide repeat (TPR)-containing protein	9.26672	0.00146157	9	cytosol	4	8	8	6.5	6.5	6.5	153.26	1403	0	23.833	19.9215	19.6523	19.7869	10.0364	11.0039	10.5202
AT3G52720.4;AT3G52720.3;AT3G52720.1;AT3G52720.2	AT3G52720.4	ATCA1	alpha carbonic anhydrase 1	11.3994	0.00123896	4	plastid, vacuole	4	3	3	9.9	9.9	9.9	32.697	284	0	5.7323	22.3733	21.8843	22.1288	10.2162	11.2427	10.7294
AT3G52730.1	AT3G52730.1	QCR9	ubiquinol-cytochrome C reductase UQCRX/QCR9-like family protein	11.9386	0.00173481	2	mitochondrion	1	1	1	20.8	20.8	20.8	8.4485	72	0.0048682	1.7727	22.4672	22.6659	22.5666	11.326	9.92998	10.628
AT3G53020.1;AT2G36620.1	AT3G53020.1	RL242	Ribosomal protein L24e family protein	17.0611	0.00375276	3	cytosol	2	2	2	14.7	14.7	14.7	18.632	163	0	67.068	28.3136	25.7516	27.0326	9.21744	10.7255	9.97148
AT3G53180.1	AT3G53180.1	AT3G53180	nodulin/glutamine synthase-like protein	10.3112	0.000718113	6	cytosol	1	9	9	12.9	12.9	12.9	94.384	852	0	32.912	21.1124	20.542	20.8272	10.2483	10.7837	10.516
AT3G53520.2;AT3G53520.1;AT3G53520.4;AT3G53520.3	AT3G53520.2	UXS1	UDP-glucuronic acid decarboxylase 1	11.2591	0.00453388	7	golgi	4	10	9	24	22.2	22.2	48.402	433	0	29.566	20.9472	22.2393	21.5933	9.46934	11.199	10.3342
AT3G53580.1	AT3G53580.1	DAPF	diaminopimelate epimerase family protein	3.96301	0.0783285	10	plastid	1	8	8	27.3	27.3	27.3	38.984	362	0	157.64	22.1019	25.6554	23.8787	19.7381	20.0932	19.9157
AT3G54470.1;AT1G12775.1	AT3G54470.1	UMPS	uridine 5-monophosphate synthase / UMP synthase (PYRE-F) (UMPS)	7.71683	0.0032055	2	golgi	2	6	6	16.6	16.6	16.6	51.85	476	0	35.822	18.4619	18.4329	18.4474	10.1099	11.3512	10.7306
AT3G56490.1	AT3G56490.1	HINT1	HIS triad family protein 3	11.106	0.0092304	2	peroxisome	1	3	3	21.1	21.1	21.1	16	147	0	7.8086	20.1766	23.234	21.7053	10.5312	10.6674	10.5993
AT3G59770.1;AT3G59770.3;AT3G59770.2;AT3G59770.4	AT3G59770.1	SAC9	sacI homology domain-containing protein / WW domain-containing protein	7.91264	0.01464	5	golgi	4	7	7	5.7	5.7	5.7	180.06	1630	0	23.959	17.6285	20.3099	18.9692	11.4022	10.7108	11.0565
AT3G61050.2;AT3G61050.1;AT3G61030.1;AT3G60950.1	AT3G61050.2	CLB	Calcium-dependent lipid-binding (CaLB domain) family protein	11.1725	0.00204509	5	plasma membrane	4	5	5	11	11	11	55.094	510	0	19.955	21.473	21.3364	21.4047	9.51873	10.9457	10.2322
AT3G61240.2;AT3G61240.1	AT3G61240.2	RH12	DEA(D/H)-box RNA helicase family protein	6.07463	0.176833	2	nucleus	2	12	12	29.9	29.9	17.5	56.774	498	0	157.02	20.2476	21.9919	21.1198	20.0407	10.0496	15.0451
AT3G61430.2;AT3G61430.1;AT4G00430.1;AT1G01620.2;AT4G00430.2;AT3G54820.1	AT3G61430.2	PIP11	plasma membrane intrinsic protein 1A	11.9421	1.83456e-05	1	plasma membrane	6	6	2	19.9	9.8	6.3	30.688	286	0	4.8457	22.1207	22.1294	22.125	10.1107	10.2551	10.1829
AT3G62820.1	AT3G62820.1	AT3G62820	Plant invertase/pectin methylesterase inhibitor superfamily protein	11.2053	0.0113572	4	extracellular	1	2	2	11.9	11.9	11.9	21.459	194	0	9.0429	23.9186	20.5303	22.2245	10.7326	11.3058	11.0192
AT3G62870.1;AT2G47610.1	AT3G62870.1	RL7A2	Ribosomal protein L7Ae/L30e/S12e/Gadd45 family protein	13.0856	0.0105739	3	cytosol	2	2	2	9.4	9.4	9.4	29.034	256	0	6.5817	25.6311	21.8013	23.7162	10.3615	10.8998	10.6307
AT4G00660.2;AT4G00660.1	AT4G00660.2	RH8	RNAhelicase-like 8	9.59597	0.000579596	3	nucleus	2	11	7	26.3	17.4	17.4	57.686	505	0	32.41	19.2197	19.5125	19.3661	10.0625	9.47771	9.7701
AT4G01100.1;AT4G01100.2	AT4G01100.1	ADNT1	adenine nucleotide transporter 1	11.0309	0.00162123	2	mitochondrion	2	1	1	5.1	5.1	5.1	38.325	352	0	9.5235	21.3219	20.0637	20.6928	9.63642	9.68736	9.66189
AT4G02840.1;AT4G02840.2;AT3G07590.2;AT3G07590.1	AT4G02840.1	SMD1B	Small nuclear ribonucleoprotein family protein	12.7817	0.00601841	3	nucleus	4	2	2	19	19	19	12.75	116	0	4.9605	24.4674	21.7799	23.1236	10.7857	9.89814	10.3419
AT4G05420.1;AT4G05420.2	AT4G05420.1	DDB1A	damaged DNA binding protein 1A	8.97779	0.0282942	6	nucleus	2	10	10	9.9	9.9	7.2	121.3	1088	0	30.109	16.3966	20.8492	18.6229	9.79691	9.49331	9.64511
AT4G10120.5;AT4G10120.4;AT4G10120.3;AT4G10120.2;AT4G10120.1	AT4G10120.5	SPSA4	Sucrose-phosphate synthase family protein	7.34874	0.0105822	4	cytosol	5	9	6	11.1	8.2	8.2	95.082	849	0	39.016	16.6783	18.7554	17.7169	10.0491	10.6871	10.3681
AT4G10320.1	AT4G10320.1	SYIC	tRNA synthetase class I (M and V) family protein	9.01862	0.00443934	11	cytosol	1	13	13	11.8	11.8	11.8	135.48	1190	0	78.359	19.0428	20.6059	19.8244	11.1536	10.4579	10.8057
AT4G14070.1	AT4G14070.1	AAE15	acyl-activating enzyme 15	8.93189	0.0104387	4	plastid, vacuole	1	3	3	5.1	5.1	5.1	81.465	727	0	4.0536	17.975	19.6428	18.8089	8.86519	10.8888	9.87701
AT4G14800.1;AT4G14800.2;AT3G22630.1	AT4G14800.1	PSB2B	20S proteasome beta subunit D2	9.86718	0.00223536	3	cytosol,vacuole	3	4	4	18.1	18.1	18.1	21.984	199	0	4.8263	19.534	20.8188	20.1764	10.4691	10.1493	10.3092
AT4G16130.1;AT3G42850.1;AT3G42850.2	AT4G16130.1	ARAK	arabinose kinase	2.16302	0.0530378	14	cytosol	3	18	18	18.5	18.5	18.5	114.26	1039	0	90.388	20.8491	22.0814	21.4653	18.8457	19.7588	19.3022
AT4G16150.1	AT4G16150.1	CMTA5	calmodulin-binding transcription activator 5	10.6163	0.0012345	11	nucleus	1	12	12	17.9	17.9	17.9	104.77	923	0	169.65	21.5205	20.7456	21.133	10.8762	10.1573	10.5168
AT4G16990.12;AT4G16990.7;AT4G16990.13;AT4G16990.2;AT4G16990.10;AT4G16990.17;AT4G16990.6;AT4G16990.9;AT4G16990.8;AT4G16990.11;AT4G16990.1;AT4G16990.14;AT4G16990.15;AT4G16990.19;AT4G16990.4;AT4G16990.3;AT4G16990.5;AT4G16990.16;AT4G16990.18	AT4G16990.1	RLM3		7.77493	0.0875516	12	nucleus	19	11	11	14.4	14.4	14.4	91.661	801	0	97.242	22.1742	22.5448	22.3595	10.8217	18.3475	14.5846
AT4G17390.1;AT4G16720.1	AT4G17390.1	RL152	Ribosomal protein L23/L15e family protein	10.4844	0.0190917	4	cytosol	2	4	4	18.6	18.6	18.6	24.239	204	0	8.4991	22.7763	18.623	20.6996	9.84387	10.5865	10.2152
AT4G21450.1;AT4G21450.3;AT4G21450.2;AT4G05060.1	AT4G21450.1	VAP42	PapD-like superfamily protein	10.4963	0.00180417	6	plasma membrane	4	5	5	15.3	15.3	15.3	32.964	295	0	10.893	21.1586	20.0117	20.5852	9.82274	10.355	10.0889
AT4G21650.1;AT4G21640.1;AT4G21630.1	AT4G21650.1	SBT3D	Subtilase family protein	2.74291	0.0310147	7	extracellular	3	7	7	11.5	11.5	11.5	81.479	766	0	53.648	21.6534	22.882	22.2677	19.8944	19.1552	19.5248
AT4G21710.1	AT4G21710.1	NRPB2	DNA-directed RNA polymerase family protein	8.2094	0.000273336	5	nucleus	1	9	9	7.5	7.5	7.5	135.02	1188	0	24.274	18.2479	18.6006	18.4242	10.1388	10.2909	10.2148
AT4G22710.1;AT4G22690.1	AT4G22710.1	AT4G22710	cytochrome P450%2C family 706%2C subfamily A%2C polypeptide 2	9.58846	0.00815145	2	endoplasmic reticulum	2	2	2	4.4	4.4	4.4	59.425	526	0.004894	1.8106	20.8483	18.4111	19.6297	10.2681	9.81444	10.0412
AT4G23620.1;AT4G23620.2	AT4G23620.1	RPS25	Ribosomal protein L25/Gln-tRNA synthetas anti-codon-binding domain-containing protein	10.6138	0.00486579	5	mitochondrion	2	6	6	21.2	21.2	21.2	29.017	264	0	16.445	19.6261	21.5448	20.5855	10.41	9.53338	9.97167
AT4G26870.1	AT4G26870.1	SYDC1	Class II aminoacyl-tRNA and biotin synthetases superfamily protein	10.6827	0.000866638	6	cytosol	1	11	11	21.2	21.2	17.9	60.332	532	0	34.76	21.0316	21.9211	21.4763	10.8158	10.7715	10.7937
AT4G27080.1;AT4G27080.2;AT3G20560.1	AT4G27080.1	PDI54	PDI-like 5-4	8.33602	0.0109421	3	endoplasmic reticulum	3	3	3	9.2	9.2	9.2	53.893	480	0	22.07	17.7569	19.5981	18.6775	11.1927	9.4902	10.3415
AT4G29040.1;AT2G20140.1	AT4G29040.1	PRS4A	regulatory particle AAA-ATPase 2A	2.71427	0.0126725	14	cytosol,nucleus	2	14	14	30.5	30.5	30.5	49.369	443	0	107.73	23.6657	23.6227	23.6442	20.4899	21.3699	20.9299
AT4G29130.1;AT2G19860.2;AT2G19860.1;AT1G47840.2;AT1G47840.1	AT4G29130.1	HXK1	hexokinase 1	11.314	2.2544e-06	4	mitochondrion	5	3	3	6.7	6.7	6.7	53.706	496	0	10.982	22.0835	22.1281	22.1058	10.8007	10.7829	10.7918
AT4G31340.2;AT4G31340.1	AT4G31340.2	AT4G31340	myosin heavy chain-like protein	9.14836	0.0208253	2	endoplasmic reticulum	2	4	4	12.4	12.4	12.4	47.739	420	0	14.659	21.0712	17.2532	19.1622	10.2824	9.7454	10.0139
AT4G31490.3;AT4G31490.2;AT4G31490.1;AT4G31480.9;AT4G31480.8;AT4G31480.7;AT4G31480.5;AT4G31480.4;AT4G31480.2;AT4G31480.1;AT4G31480.6;AT4G31480.3	AT4G31490.3	COPB2	Coatomer%2C beta subunit	3.58848	0.0145047	17	golgi	12	20	20	22	22	22	106.08	948	0	250.35	23.3676	22.5923	22.98	18.9014	19.8816	19.3915
AT4G37910.2;AT4G37910.1	AT4G37910.2	HSP7I	mitochondrial heat shock protein 70-1	7.50426	0.00631656	3	mitochondrion	2	9	8	14.2	12.9	11.4	73.074	682	0	17.283	18.0235	19.6193	18.8214	11.6146	11.0196	11.3171
AT4G39520.1	AT4G39520.1	DRG3	GTP-binding protein-like protein	10.036	0.000652523	5	cytosol	1	5	5	15.4	15.4	15.4	41.143	369	0	19.237	20.5194	20.0867	20.3031	9.97571	10.5584	10.2671
AT5G03290.1	AT5G03290.1	IDH5	isocitrate dehydrogenase V	10.8456	0.00830304	2	mitochondrion	1	8	2	20.9	8.3	8.3	40.624	374	0	183.78	19.4758	22.2259	20.8508	9.6703	10.3402	10.0053
AT5G03350.1	AT5G03350.1	LECT6	Legume lectin family protein	12.385	0.00686265	4	extracellular	1	4	4	17.5	17.5	17.5	30.162	274	0	16.004	21.0223	23.6803	22.3513	9.34738	10.5853	9.96634
AT5G05010.2;AT5G05010.1	AT5G05010.2	COPD	clathrin adaptor complexes medium subunit family protein	2.7828	0.0516997	4	golgi	2	6	6	10.8	10.8	10.8	57.718	527	0	50.406	20.3785	22.3197	21.3491	18.5168	18.6158	18.5663
AT5G06860.1	AT5G06860.1	PGIP1	polygalacturonase inhibiting protein 1	9.83343	0.000167528	2	extracellular	1	2	2	6.1	6.1	6.1	36.689	330	0.006	1.6957	20.5953	20.2449	20.4201	10.5452	10.6281	10.5867
AT5G07030.1	AT5G07030.1	AT5G07030	Eukaryotic aspartyl protease family protein	2.17188	0.0312335	4	extracellular	1	4	4	7.9	7.9	7.9	48.694	455	0	7.8437	20.7895	19.8251	20.3073	18.4391	17.8317	18.1354
AT5G07350.1;AT5G07350.2	AT5G07350.1	TSN1	TUDOR-SN protein 1	12.6648	0.000113171	19	nucleus	2	34	14	33	17.2	17.2	108.23	991	0	45.409	22.7048	22.984	22.8444	10.0499	10.3093	10.1796
AT5G08330.1;AT5G23280.1	AT5G08330.1	CCT21	TCP family transcription factor	13.5091	0.000612273	2	nucleus	2	1	1	4.6	4.6	4.6	24.751	239	0	38.806	24.2325	23.4531	23.8428	10.0653	10.6022	10.3337
AT5G10360.1;AT5G10360.2	AT5G10360.1	RS62	Ribosomal protein S6e	2.15893	0.0506646	6	cytosol	2	8	8	20.9	20.9	12.9	28.162	249	0	108.66	24.8471	23.3672	24.1071	21.8606	22.0358	21.9482
AT5G11490.3;AT5G11490.1;AT5G11490.2	AT5G11490.3	APBLA	adaptin family protein	9.09937	0.00421341	5	golgi	3	6	6	9	9	9	88.51	796	0	28.533	18.6837	20.3307	19.5072	10.5765	10.2391	10.4078
AT5G11520.1	AT5G11520.1	AAT3	aspartate aminotransferase 3	2.17249	0.0122602	8	peroxisome	1	11	9	21.6	17.4	15.4	48.954	449	0	92.098	22.6345	23.2373	22.9359	20.5923	20.9345	20.7634
AT5G12940.1	AT5G12940.1	AT5G12940	Leucine-rich repeat (LRR) family protein	10.0208	0.00268856	6	extracellular	1	5	5	13.5	13.5	13.5	39.952	371	0	11.559	19.9445	21.046	20.4953	10.9654	9.98346	10.4744
AT5G16130.1	AT5G16130.1	RPS73	Ribosomal protein S7e family protein	14.1498	0.00229728	3	cytosol	1	5	5	22.6	22.6	13.2	22.06	190	0	16.688	25.0659	24.3079	24.6869	11.4218	9.65242	10.5371
AT5G18110.1	AT5G18110.1	eIF4E5	Putative cap-binding protein	11.3018	0.00981459	6	cytosol	1	8	8	35.7	35.7	35.7	25.745	221	0	49.338	21.2146	22.8618	22.0382	12.1165	9.35624	10.7364
AT5G18380.3;AT5G18380.2;AT5G18380.1;AT3G04230.1	AT5G18380.3	RPS163	Ribosomal protein S5 domain 2-like superfamily protein	12.9824	0.00413975	2	cytosol	4	4	4	32.4	32.4	7.2	16.054	139	0	37.577	23.8812	21.5062	22.6937	9.65851	9.76413	9.71132
AT5G19990.1;AT5G19990.3;AT5G19990.2	AT5G19990.1	PRS8A	regulatory particle triple-A ATPase 6A	9.26704	0.00048766	2	cytosol,nucleus	3	13	1	29.8	2.9	2.9	47.247	419	0.0017921	2.3978	19.3873	18.8536	19.1205	9.96601	9.74085	9.85343
AT5G20290.1;AT5G59240.1	AT5G20290.1	RPS81	Ribosomal protein S8e family protein	13.3973	0.00096355	11	cytosol,nucleus	2	9	9	40.1	40.1	40.1	24.993	222	0	323.31	24.3915	23.2817	23.8366	10.6367	10.242	10.4394
AT5G20830.3;AT5G20830.2;AT5G20830.1;AT5G49190.3;AT5G49190.2;AT5G49190.1;AT4G02280.1	AT5G20830.3	SUS1	sucrose synthase 1	1.54012	0.0129771	21	cytosol	7	27	27	33.9	33.9	28.3	92.996	808	0	323.31	23.8332	24.21	24.0216	22.3125	22.6505	22.4815
AT5G21160.1;AT5G21160.2;AT5G21160.3	AT5G21160.1	LRP1A	LA RNA-binding protein	8.13609	0.00330319	4	nucleus	3	5	5	8.4	8.4	8.4	91.376	826	0	46.601	19.2827	17.9571	18.6199	10.5328	10.4348	10.4838
AT5G21326.1	AT5G21326.1	CIPKQ	Ca2+regulated serine-threonine protein kinase family protein	11.4457	0.00871034	2	cytosol	1	3	3	8	8	8	49.628	439	0	13.347	22.3208	19.3127	20.8168	9.65584	9.08624	9.37104
AT5G22060.1	AT5G22060.1	DNAJ2	DNAJ homologue 2	2.18198	0.0248635	4	cytosol	1	10	10	29.1	29.1	12.4	46.438	419	0	86.252	23.2717	23.3791	23.3254	21.6462	20.6406	21.1434
AT5G22330.1	AT5G22330.1	RIN1	P-loop containing nucleoside triphosphate hydrolases superfamily protein	10.7173	0.00816077	11	nucleus	1	11	11	29.3	29.3	29.3	50.323	458	0	46.783	19.7417	22.514	21.1278	10.4025	10.4187	10.4106
AT5G23880.1	AT5G23880.1	CPSF2	cleavage and polyadenylation specificity factor 100	8.01721	0.0144981	5	cytosol	1	9	9	16.8	16.8	16.8	82.138	739	0	23.782	17.1062	19.8937	18.5	10.4082	10.5573	10.4828
AT5G25350.1	AT5G25350.1	EBF2	EIN3-binding F box protein 2	8.07371	0.00302048	2	nucleus	1	1	1	1.9	1.9	1.9	66.06	623	0.0041408	1.9364	19.4569	18.2024	18.8297	10.6933	10.8186	10.756
AT5G26710.1	AT5G26710.1	SYEC	Glutamyl/glutaminyl-tRNA synthetase%2C class Ic	10.1918	0.00370551	8	cytosol	1	10	10	16	16	16	81.064	719	0	24.617	20.1804	21.067	20.6237	9.66903	11.1947	10.4319
AT5G26742.2;AT5G26742.1;AT5G26742.3	AT5G26742.2	RH3	DEAD box RNA helicase (RH3)	6.80656	0.0647203	15	plastid	3	18	18	22.6	22.6	22.6	81.155	748	0	45.34	21.2432	21.8617	21.5525	12.0431	17.4487	14.7459
AT5G27380.1	AT5G27380.1	GSHB	glutathione synthetase 2	6.95461	0.162102	9	cytosol,plastid	1	12	12	24.5	24.5	24.5	60.27	539	0	79.689	21.9443	22.4364	22.1904	9.87774	20.5938	15.2358
AT5G27770.1	AT5G27770.1	RL223	Ribosomal L22e protein family	2.4956	0.0185591	2	cytosol	1	5	5	33.1	33.1	9.7	14.047	124	0	13.54	24.2358	24.1996	24.2177	22.2165	21.2278	21.7221
AT5G35680.2;AT5G35680.1;AT2G04520.1;AT5G35680.3	AT5G35680.2	AT5G35680	Nucleic acid-binding%2C OB-fold-like protein	9.9983	0.00079813	2	cytosol	4	2	2	14.5	14.5	14.5	16.59	145	0	8.4135	20.1241	20.9195	20.5218	10.4814	10.5656	10.5235
AT5G37510.1;AT5G37510.2	AT5G37510.1	NDUS1	NADH-ubiquinone dehydrogenase	8.67206	0.000872581	4	mitochondrion	2	7	7	10.5	10.5	10.5	81.181	745	0	18.344	18.8639	18.1589	18.5114	9.92505	9.75368	9.83937
AT5G37830.1	AT5G37830.1	OPLA	oxoprolinase 1	8.5529	0.0431967	8	cytosol	1	10	10	8.8	8.8	8.8	137.53	1266	0	41.241	16.7146	22.0868	19.4007	10.6761	11.0195	10.8478
AT5G42020.1;AT5G28540.1;AT5G42020.3;AT5G42020.2;AT1G09080.2;AT1G09080.1	AT5G42020.1	BIP2	Heat shock protein 70 (Hsp 70) family protein	2.98502	0.0140993	6	endoplasmic reticulum	6	16	14	19.5	16.9	15.6	73.56	668	0	36.453	20.8379	21.85	21.3439	18.4376	18.2803	18.3589
AT5G42390.2;AT5G42390.1	AT5G42390.2	SPP	Insulinase (Peptidase family M16) family protein	2.97458	0.000216202	14	plastid	2	15	15	17	17	17	120.72	1086	0	94.716	21.6232	21.7425	21.6828	18.6917	18.7248	18.7083
AT5G45200.3;AT5G45200.2;AT5G45200.1	AT5G45200.3	AT5G45200	Disease resistance protein (TIR-NBS-LRR class) family	7.41989	0.0186219	2	cytosol	3	1	1	1.5	1.5	1.5	113.75	1000	0.0097924	1.5888	31.1368	28.6424	29.8896	21.6851	23.2543	22.4697
AT5G45950.1	AT5G45950.1	GDL85	GDSL-like Lipase/Acylhydrolase superfamily protein	13.9376	0.0010555	6	extracellular	1	5	5	17.1	17.1	17.1	39.854	357	0	12.575	23.1761	24.2728	23.7244	9.45408	10.1195	9.78679
AT5G47930.1;AT2G45710.1;AT3G61110.1	AT5G47930.1	RS273	Zinc-binding ribosomal protein family protein	16.409	0.000247018	4	cytosol	3	2	2	36.9	36.9	36.9	9.49	84	0	5.9196	26.6638	27.0598	26.8618	10.1464	10.7593	10.4528
AT5G48620.6;AT5G48620.5;AT5G48620.4;AT5G48620.3;AT5G48620.2;AT5G48620.1;AT5G35450.2;AT5G35450.1	AT5G48620.6	RP8L4	Disease resistance protein (CC-NBS-LRR class) family	2.80639	0.0739633	6	cytosol	8	21	21	23.9	23.9	11.3	104.45	908	0	64.617	21.0714	22.7636	21.9175	18.2335	19.9886	19.1111
AT5G49810.1	AT5G49810.1	MMT1	methionine S-methyltransferase	9.25008	0.0034782	5	cytosol	1	4	4	3.5	3.5	3.5	118.71	1071	0	4.938	19.6019	18.1372	18.8695	9.87472	9.36419	9.61945
AT5G50320.1	AT5G50320.1	ELP3	radical SAM domain-containing protein / GCN5-related N-acetyltransferase (GNAT) family protein	7.45283	6.86472e-05	5	nucleus	1	6	6	10.8	10.8	10.8	63.694	565	0	10.814	17.7052	17.8743	17.7897	10.3588	10.315	10.3369
AT5G51980.2;AT5G51980.1	AT5G51980.2	C3H63	Transducin/WD40 repeat-like superfamily protein	2.23995	0.00777664	6	nucleus	2	7	7	18.5	18.5	18.5	47.287	437	0	24.87	20.8124	20.2974	20.5549	18.4315	18.1984	18.3149
AT5G53170.1	AT5G53170.1	FTSHB	FTSH protease 11	9.05878	0.010172	6	plastid,mitochondrion	1	4	4	6.2	6.2	6.2	88.716	806	0	15.859	20.3087	18.8271	19.5679	11.5922	9.42603	10.5091
AT5G54440.1;AT5G54440.2;AT5G54440.3	AT5G54440.1	TR130	CLUB	2.97431	0.0174016	16	golgi	3	20	20	16.9	16.9	16.9	140.68	1259	0	60.393	21.2602	21.0103	21.1353	17.605	18.7169	18.161
AT5G59840.1;AT5G03520.1;AT3G46060.3;AT3G46060.2;AT3G46060.1;AT5G03520.2;AT3G09900.1	AT5G59840.1	AT5G59840	Ras-related small GTP-binding family protein	4.84975	0.192093	2	golgi	7	3	3	15.7	15.7	10.6	23.834	216	0	8.8598	19.7704	20.6161	20.1932	10.9764	19.7106	15.3435
AT5G60670.1;AT3G53430.1;AT2G37190.1	AT5G60670.1	RL123	Ribosomal protein L11 family protein	2.90754	0.00112016	4	cytosol	3	2	2	13.3	13.3	13.3	17.843	166	0	3.5422	23.9871	24.0577	24.0224	21.2481	20.9816	21.1149
AT5G62350.1	AT5G62350.1	AT5G62350	Plant invertase/pectin methylesterase inhibitor superfamily protein	13.752	0.000307938	4	extracellular	1	3	3	16.3	16.3	16.3	22.179	202	0	7.1929	23.7802	24.4628	24.1215	10.3613	10.3776	10.3695
AT5G65620.2;AT5G65620.1;AT5G10540.1	AT5G65620.2	OOPDA	Zincin-like metalloproteases family protein	8.68744	0.000414456	2	plastid, mitochondrion	3	3	3	3.9	3.9	3.9	90.368	805	0	5.0436	18.8842	19.3461	19.1152	10.3312	10.5242	10.4277
AT5G66120.2;AT5G66120.1	AT5G66120.2	DHQS	3-dehydroquinate synthase	8.59119	0.00658015	4	peroxisome	2	5	5	11.1	11.1	11.1	48.064	442	0	10.198	18.3878	19.9563	19.172	11.1939	9.96783	10.5808
AT5G66470.2;AT5G66470.1	AT5G66470.2	ERA	GTP-binding protein Era-like protein	2.36368	0.0229642	9	plastid, mitochondrion	2	9	9	20.6	20.6	20.6	48.931	427	0	47.908	22.065	22.3639	22.2144	20.3538	19.3477	19.8507
AT5G67630.1;AT3G49830.1	AT5G67630.1	AT5G67630	P-loop containing nucleoside triphosphate hydrolases superfamily protein	9.40287	0.0139415	5	nucleus	2	8	8	19.6	19.6	19.6	52.113	469	0	33.455	17.8126	20.9587	19.3857	10.2954	9.67016	9.98279
ATCG00020.1	ATCG00020.1	PSBA	photosystem II reaction center protein A	11.7283	0.0113391	3	plastid, plasma membrane	1	2	2	6.2	6.2	6.2	38.936	353	0	15.241	19.8131	23.4062	21.6097	9.91849	9.84432	9.8814
ATCG00130.1	ATCG00130.1	ATPF	ATPase F0 complex subunit B/B bacterial/chloroplast	12.3387	0.00103533	9	plastid, nucleus	1	7	7	31	31	31	21.057	184	0	47.927	23.5206	22.3978	22.9592	10.5884	10.6527	10.6206
ATCG00280.1	ATCG00280.1	PSBC	photosystem II reaction center protein C	10.3029	0.000257512	4	plastid, plasma membrane	1	5	5	11.6	11.6	11.6	51.867	473	0	28.473	21.0305	21.4937	21.2621	10.9918	10.9267	10.9593
ATCG00330.1	ATCG00330.1	RR14	ribosomal protein S14	12.0394	0.000594136	2	plastid, nucleus	1	2	2	14	14	14	11.743	100	0	4.7935	22.368	22.527	22.4475	10.0004	10.8158	10.4081
ATCG00340.1	ATCG00340.1	PSAB	Photosystem I%2C PsaA/PsaB protein	2.63583	0.0195412	11	plastid, plasma membrane	1	8	8	10.9	10.9	10.9	82.474	734	0	320.47	25.2292	25.2446	25.2369	23.1379	22.0642	22.6011
ATCG00500.1	ATCG00500.1	ACCD	acetyl-CoA carboxylase carboxyl transferase subunit beta	3.50493	0.0400027	12	plastid, nucleus	1	12	12	21.5	21.5	21.5	55.609	488	0	50.189	23.544	22.2682	22.9061	18.5599	20.2425	19.4012
ATCG00680.1	ATCG00680.1	PSBB	photosystem II reaction center protein B	12.6817	0.00173675	7	plastid, cytosol	1	5	5	10.8	10.8	10.8	56.036	508	0	71.549	22.2939	23.3847	22.8393	10.6715	9.64371	10.1576
ATCG00790.1;AT2G28815.1	ATCG00790.1	RK16	ribosomal protein L16	3.1106	0.0392206	4	plastid, mitochondrion	2	5	5	29.6	29.6	29.6	15.294	135	0	36.917	25.563	25.7635	25.6633	23.4739	21.6315	22.5527
ATCG01120.1	ATCG01120.1	RR15	ribosomal protein S15	15.9024	0.00133749	5	plastid, nucleus	1	6	6	46.6	46.6	46.6	10.718	88	0	31.754	26.9243	25.6234	26.2738	9.8654	10.8775	10.3714
ATCG01240.1;ATCG00900.1	ATCG01240.1	RR7	ribosomal protein S7	2.61138	0.0592747	8	plastid, nucleus	2	7	7	37.4	37.4	37.4	17.357	155	0	46.629	25.0622	24.514	24.7881	21.2261	23.1273	22.1767
