# Supplementary material for: Tudor staphylococcal nuclease is a docking platform for stress granule components and is essential for SnRK1 activation in Arabidopsis
Source: EMBO J. 2021 Jul 21;40(17):e105043. doi: 10.15252/embj.2020105043 (PMC8447601; doi:10.15252/embj.2020105043)
Supplement: Supplementary file 5 — Dataset EV2 [file EMBJ-40-e105043-s009.xlsx]

## Sheet: TSN_NS pool
Dataset EV2: Analysis of TSN2_NS protein pool for predicted RNA binding activity, the presence of prion-like domain, ATPase activity, as well as for proteins shared with yeast and/or human SG proteomes (Jain et al., 2016), Arabidopsis RBP47-SG proteome (Kosmacz et al., 2019) or RBP47 interactors identified in the current study.
TSN2_NS pool
AgI locus number	RNA binding activity		Prion-like domain	ATPase activity	Homologs of known human and/or yeast SG components	RBP47-SG proteome (Kosmacz et al., 2019)	RBP47 interactors identified in the current study
	SVM score	RNA binding activity
AT1G01290.1	1.78	RNA-binding protein
AT1G01320.1	1.54	RNA-binding protein			Yes
AT1G01440.1	1.84	RNA-binding protein	Yes
AT1G01560.2	0.59	RNA-binding protein
AT1G02170.1	-0.76	Non RNA-binding protein
AT1G04140.2	-0.42	Non RNA-binding protein					Yes
AT1G04170.1	1.49	RNA-binding protein
AT1G04530.1	-0.25	Non RNA-binding protein
AT1G05805.1	0.67	RNA-binding protein
AT1G06000.1	-0.63	Non RNA-binding protein
AT1G07360.1	1.33	RNA-binding protein	Yes
AT1G08050.1	1.27	RNA-binding protein
AT1G08420.1	-0.23	Non RNA-binding protein
AT1G09010.1	-0.64	Non RNA-binding protein
AT1G10270.1	0.75	RNA-binding protein	Yes
AT1G12000.1	1.03	RNA-binding protein					Yes
AT1G14610.1	0.6	RNA-binding protein
AT1G14710.1	1.85	RNA-binding protein
AT1G14830.1	1.56	RNA-binding protein		Yes			Yes
AT1G17370.1	0.93	RNA-binding protein			Yes
AT1G17580.1	1	RNA-binding protein
AT1G17720.1	0.5	RNA-binding protein
AT1G17745.2	1.24	RNA-binding protein
AT1G18070.3	1.8	RNA-binding protein			Yes
AT1G18150.2	1.11	RNA-binding protein
AT1G20950.1	0.19	Non RNA-binding protein
AT1G22920.1	0.04	Non RNA-binding protein
AT1G27970.2	-1.2	Non RNA-binding protein				Yes
AT1G30580.1	1.22	RNA-binding protein		Yes
AT1G35160.2	0.27	Non RNA-binding protein			Yes
AT1G35720.1	0.07	Non RNA-binding protein			Yes
AT1G36160.1	0.73	RNA-binding protein
AT1G43190.1	1.37	RNA-binding protein			Yes	Yes
AT1G47830.1	-2.62	Non RNA-binding protein
AT1G48320.1	0.43	Non RNA-binding protein
AT1G48410.2	1.56	RNA-binding protein	Yes		Yes
AT1G48630.1	-2.21	Non RNA-binding protein			Yes
AT1G49650.1	0.3	Non RNA-binding protein
AT1G49760.1	2.06	RNA-binding protein	Yes		Yes	Yes	Yes
AT1G51580.1	1.54	RNA-binding protein			Yes
AT1G51690.3	1.09	RNA-binding protein					Yes
AT1G51710.1	0.94	RNA-binding protein
AT1G53250.1	1.47	RNA-binding protein
AT1G53310.1	0.38	Non RNA-binding protein
AT1G53500.1	0.38	Non RNA-binding protein				Yes	Yes
AT1G53750.1	1.64	RNA-binding protein		Yes
AT1G56330.1	-2.09	Non RNA-binding protein		Yes	Yes
AT1G60440.1	-1.34	Non RNA-binding protein		Yes
AT1G60780.1	0.35	Non RNA-binding protein
AT1G61150.1	0.29	Non RNA-binding protein
AT1G62020.1	0.27	Non RNA-binding protein
AT1G64550.1	0.84	RNA-binding protein		Yes	Yes
AT1G67550.1	0.23	Non RNA-binding protein
AT1G67650.1	1.74	RNA-binding protein
AT1G70290.1	0	Non RNA-binding protein
AT1G70320.1	0.75	RNA-binding protein
AT1G71410.1	1.15	RNA-binding protein	Yes				Yes
AT1G72010.1	1.55	RNA-binding protein
AT1G72160.1	0.66	RNA-binding protein
AT1G72730.1	0.7	RNA-binding protein			Yes	Yes
AT1G73670.1	1.79	RNA-binding protein
AT1G74690.1	2.07	RNA-binding protein
AT1G75950.1	-1.03	Non RNA-binding protein
AT1G77420.1	-1.06	Non RNA-binding protein
AT1G78300.1	0.28	Non RNA-binding protein			Yes
AT1G78570.1	0.52	RNA-binding protein				Yes
AT1G78580.1	0.7	RNA-binding protein
AT1G78900.1	0.04	Non RNA-binding protein		Yes
AT1G79340.1	1.81	RNA-binding protein
AT1G79990.1	-0.38	Non RNA-binding protein
AT1G80360.1	0.07	Non RNA-binding protein
AT1G80410.2	1.27	RNA-binding protein
AT2G04550.1	1.68	RNA-binding protein			Yes		Yes
AT2G06990.1	1.31	RNA-binding protein
AT2G14120.3	1.35	RNA-binding protein		Yes			Yes
AT2G16440.1	1.14	RNA-binding protein		Yes	Yes
AT2G17280.1	0.37	Non RNA-binding protein
AT2G18700.1	0.28	Non RNA-binding protein
AT2G20050.1	0.44	Non RNA-binding protein					Yes
AT2G20580.1	0.48	Non RNA-binding protein			Yes
AT2G20900.1	0.62	RNA-binding protein
AT2G20930.1	-1.65	Non RNA-binding protein					Yes
AT2G22310.2	-0.4	Non RNA-binding protein
AT2G23350.1	2.13	RNA-binding protein	Yes		Yes	Yes
AT2G24180.1	-1.27	Non RNA-binding protein
AT2G24420.1	0.84	RNA-binding protein
AT2G25110.1	-0.69	Non RNA-binding protein
AT2G26800.2	0.92	RNA-binding protein
AT2G27600.1	1.6	RNA-binding protein		Yes		Yes
AT2G30620.1	0.28	Non RNA-binding protein
AT2G31060.3	1.21	RNA-binding protein
AT2G31110.2	-1.62	Non RNA-binding protein
AT2G32700.7	1.81	RNA-binding protein	Yes
AT2G33530.1	-0.5	Non RNA-binding protein
AT2G35940.1	1.63	RNA-binding protein	Yes
AT2G36160.1	1.76	RNA-binding protein
AT2G39770.1	0.35	Non RNA-binding protein
AT2G40660.1	1.59	RNA-binding protein			Yes
AT2G40840.1	-0.32	Non RNA-binding protein
AT2G41100.1	-0.37	Non RNA-binding protein			Yes
AT2G41740.1	1.02	RNA-binding protein					Yes
AT2G41840.1	2.42	RNA-binding protein			Yes
AT2G43770.1	-0.53	Non RNA-binding protein
AT2G45240.1	-0.34	Non RNA-binding protein			Yes
AT2G45540.2	0.45	Non RNA-binding protein					Yes
AT2G45810.1	1.39	RNA-binding protein	Yes		Yes
AT2G47650.2	1.29	RNA-binding protein					Yes
AT3G01090.2	1.03	RNA-binding protein					Yes
AT3G01540.2	1.07	RNA-binding protein			Yes
AT3G01980.3	-1.05	Non RNA-binding protein					Yes
AT3G02530.1	1.86	RNA-binding protein			Yes		Yes
AT3G03960.1	0.88	RNA-binding protein			Yes
AT3G05000.1	0.95	RNA-binding protein
AT3G06650.1	0.71	RNA-binding protein
AT3G07100.1	0.5	RNA-binding protein	Yes
AT3G07690.1	-0.37	Non RNA-binding protein
AT3G08580.1	-0.8	Non RNA-binding protein
AT3G09440.4	-9.18	Non RNA-binding protein			Yes	Yes	Yes
AT3G09840.1	1.85	RNA-binding protein		Yes	Yes
AT3G10270.1	0.75	RNA-binding protein		Yes
AT3G10920.1	0.46	Non RNA-binding protein					Yes
AT3G11830.1	1.29	RNA-binding protein					Yes
AT3G11910.1	0.92	RNA-binding protein
AT3G11930.3	0.12	Non RNA-binding protein
AT3G12800.1	0.1	Non RNA-binding protein
AT3G13300.1	1.71	RNA-binding protein	Yes		Yes	Yes	Yes
AT3G13860.1	1.34	RNA-binding protein			Yes
AT3G14100.1	1.08	RNA-binding protein			Yes	Yes
AT3G14790.1	0.37	Non RNA-binding protein
AT3G14990.1	0.47	Non RNA-binding protein
AT3G15610.1	-0.39	Non RNA-binding protein			Yes
AT3G15980.5	-0.25	Non RNA-binding protein
AT3G16565.2	0.99	RNA-binding protein
AT3G16640.1	-1.54	Non RNA-binding protein			Yes	Yes
AT3G16830.1	1.23	RNA-binding protein
AT3G17020.1	0.09	Non RNA-binding protein
AT3G18080.1	-0.66	Non RNA-binding protein
AT3G18990.1	0.33	Non RNA-binding protein				Yes	Yes
AT3G19130.1	0.05	Non RNA-binding protein	Yes		Yes		Yes
AT3G20050.1	1.14	RNA-binding protein			Yes
AT3G20250.1	1.05	RNA-binding protein	Yes		Yes
AT3G20290.1	0.65	RNA-binding protein
AT3G21220.1	-0.08	Non RNA-binding protein			Yes	Yes
AT3G23570.1	0.44	Non RNA-binding protein					Yes
AT3G23990.1	0.94	RNA-binding protein
AT3G26520.1	-6.01	Non RNA-binding protein					Yes
AT3G29160.1	1.1	RNA-binding protein			Yes
AT3G42170.1	0.52	RNA-binding protein
AT3G44300.1	-0.18	Non RNA-binding protein
AT3G45640.1	0.26	Non RNA-binding protein			Yes	Yes
AT3G47340.1	-0.04	Non RNA-binding protein
AT3G48000.1	-0.11	Non RNA-binding protein			Yes
AT3G50950.2	0.54	RNA-binding protein
AT3G51160.1	0.19	Non RNA-binding protein					Yes
AT3G52560.4	0.65	RNA-binding protein					Yes
AT3G53110.1	1.12	RNA-binding protein			Yes
AT3G53520.4	1.02	RNA-binding protein
AT3G53580.1	0.76	RNA-binding protein
AT3G54470.1	0.54	RNA-binding protein			Yes
AT3G55440.1	0.24	Non RNA-binding protein
AT3G55630.3	0.65	RNA-binding protein
AT3G58510.1	0.51	RNA-binding protein	Yes		Yes	Yes
AT3G58580.1	0.33	Non RNA-binding protein
AT3G59770.3	0.49	Non RNA-binding protein
AT3G60190.1	1.36	RNA-binding protein		Yes
AT3G61200.1	-0.34	Non RNA-binding protein					Yes
AT3G61240.1	1.55	RNA-binding protein	Yes
AT3G61430.1	-2.98	Non RNA-binding protein
AT3G61710.1	1.68	RNA-binding protein
AT3G62820.1	-0.17	Non RNA-binding protein
AT3G63460.1	1.1	RNA-binding protein	Yes				Yes
AT4G00660.2	1.57	RNA-binding protein	Yes
AT4G03200.1	0.45	Non RNA-binding protein
AT4G03430.1	1.01	RNA-binding protein					Yes
AT4G04910.1	0.75	RNA-binding protein		Yes
AT4G05420.1	-0.02	Non RNA-binding protein
AT4G10120.1	1.39	RNA-binding protein					Yes
AT4G10320.1	0.24	Non RNA-binding protein
AT4G10490.1	0.39	Non RNA-binding protein					Yes
AT4G10590.2	0.21	Non RNA-binding protein
AT4G10790.1	0.95	RNA-binding protein
AT4G11270.1	-0.38	Non RNA-binding protein
AT4G11820.2	0.17	Non RNA-binding protein
AT4G16130.1	0.44	Non RNA-binding protein
AT4G16150.1	0.8	RNA-binding protein					Yes
AT4G18100.1	2.61	RNA-binding protein					Yes
AT4G19006.1	-0.82	Non RNA-binding protein
AT4G21450.3	1.64	RNA-binding protein	Yes
AT4G22570.1	0.42	Non RNA-binding protein					Yes
AT4G23620.2	1.21	RNA-binding protein
AT4G24190.1	0.12	Non RNA-binding protein		Yes
AT4G26270.1	0.78	RNA-binding protein
AT4G26840.1	2.1	RNA-binding protein
AT4G26870.1	1.1	RNA-binding protein
AT4G26970.1	0.75	RNA-binding protein					Yes
AT4G28470.1	0.64	RNA-binding protein
AT4G28610.1	1.24	RNA-binding protein					Yes
AT4G29040.1	2.18	RNA-binding protein		Yes			Yes
AT4G30890.1	1.74	RNA-binding protein			Yes
AT4G31300.2	-0.32	Non RNA-binding protein
AT4G32180.1	0.21	Non RNA-binding protein		Yes
AT4G33050.2	0.97	RNA-binding protein
AT4G34030.1	0.9	RNA-binding protein
AT4G34260.1	-0.36	Non RNA-binding protein
AT4G34620.1	1.78	RNA-binding protein
AT4G35410.2	-0.07	Non RNA-binding protein
AT4G37870.1	-0.25	Non RNA-binding protein
AT4G38630.1	1.5	RNA-binding protein
AT4G39330.1	0.14	Non RNA-binding protein
AT4G39520.1	-0.46	Non RNA-binding protein			Yes	Yes
AT5G01750.2	0.61	RNA-binding protein					Yes
AT5G02490.1	1.33	RNA-binding protein		Yes	Yes
AT5G03290.1	-0.25	Non RNA-binding protein
AT5G03350.1	-0.21	Non RNA-binding protein
AT5G04130.1	0.6	RNA-binding protein		Yes
AT5G04170.1	0.94	RNA-binding protein	Yes		Yes
AT5G05010.1	1.71	RNA-binding protein
AT5G11040.1	0.23	Non RNA-binding protein
AT5G11060.1	1.02	RNA-binding protein
AT5G11490.2	0.66	RNA-binding protein					Yes
AT5G13430.1	-0.12	Non RNA-binding protein
AT5G13480.2	0.77	RNA-binding protein	Yes
AT5G14590.1	-0.18	Non RNA-binding protein
AT5G14670.1	-0.77	Non RNA-binding protein		Yes
AT5G15870.1	-1.76	Non RNA-binding protein					Yes
AT5G16070.1	1.96	RNA-binding protein					Yes
AT5G16130.1	2.01	RNA-binding protein
AT5G18110.1	-0.71	Non RNA-binding protein					Yes
AT5G18380.1	2.71	RNA-binding protein
AT5G18410.1	-0.79	Non RNA-binding protein					Yes
AT5G20290.1	2.45	RNA-binding protein
AT5G20490.1	1.11	RNA-binding protein				Yes
AT5G20830.1	-0.09	Non RNA-binding protein
AT5G21160.3	1.84	RNA-binding protein			Yes	Yes
AT5G21326.1	1.19	RNA-binding protein
AT5G22630.1	-9.28	Non RNA-binding protein
AT5G23880.1	-0.17	Non RNA-binding protein
AT5G24710.1	0.31	Non RNA-binding protein
AT5G24810.2	0.83	RNA-binding protein					Yes
AT5G26360.1	0.87	RNA-binding protein			Yes
AT5G27380.1	1.1	RNA-binding protein					Yes
AT5G27640.2	0.08	Non RNA-binding protein			Yes
AT5G35430.1	0.73	RNA-binding protein				Yes
AT5G35680.3	2.03	RNA-binding protein			Yes
AT5G38880.1	1.12	RNA-binding protein
AT5G42020.1	1.36	RNA-binding protein		Yes
AT5G42080.1	1.53	RNA-binding protein		Yes
AT5G42390.1	0.8	RNA-binding protein
AT5G43940.2	-0.84	Non RNA-binding protein
AT5G45490.1	1.41	RNA-binding protein
AT5G45500.1	1.41	RNA-binding protein					Yes
AT5G45620.1	-1.09	Non RNA-binding protein
AT5G46790.1	0.11	Non RNA-binding protein					Yes
AT5G47010.1	1.62	RNA-binding protein	Yes		Yes
AT5G47500.1	-2.3	Non RNA-binding protein
AT5G48620.1	0.26	Non RNA-binding protein					Yes
AT5G49030.1	0.25	Non RNA-binding protein
AT5G52580.2	-0.34	Non RNA-binding protein		Yes
AT5G53350.1	1.65	RNA-binding protein		Yes
AT5G54440.1	0.26	Non RNA-binding protein					Yes
AT5G58290.1	1.77	RNA-binding protein		Yes
AT5G58670.1	0.79	RNA-binding protein
AT5G58950.1	1.26	RNA-binding protein
AT5G59840.1	-0.97	Non RNA-binding protein			Yes
AT5G60160.1	0.44	Non RNA-binding protein					Yes
AT5G61780.1	1.74	RNA-binding protein			Yes	Yes
AT5G62700.1	0.28	Non RNA-binding protein		Yes
AT5G64220.1	0.8	RNA-binding protein
AT5G64380.1	0.08	Non RNA-binding protein			Yes
AT5G67630.1	1.09	RNA-binding protein		Yes
ATCG00130.1	-0.18	Non RNA-binding protein
ATCG00190.1	0.86	RNA-binding protein			Yes		Yes
ATCG00330.1	1.13	RNA-binding protein
ATCG00500.1	0.1	Non RNA-binding protein					Yes
ATCG00660.1	1.41	RNA-binding protein
ATCG00680.1	-4.03	Non RNA-binding protein					Yes
ATCG01120.1	1.53	RNA-binding protein

## Sheet: TSN_HS pool
Dataset EV2: Analysis of TSN2_HS protein pool for predicted RNA binding activity, the presence of prion-like domain, ATPase activity, as well as for proteins shared with yeast and/or human SG proteomes (Jain et al., 2016), Arabidopsis RBP47-SG proteome (Kosmacz et al., 2019) or RBP47 interactors identified in the current study
TSN2_HS pool
AgI locus number	RNA binding activity		Prion-like domain	ATPase activity	Homologs of known human and/or yeast SG components	RBP47-SG proteome (Kosmacz et al., 2019)	RBP47 interactors identified in the current study
	SVM score	RNA binding activity
AT1G02080.2	0.5	RNA-binding protein			Yes	Yes
AT1G02920.1	-0.34	Non RNA-binding protein			Yes	Yes
AT1G04280.2	1.41	RNA-binding protein
AT1G04990.5	2.47	RNA-binding protein			Yes
AT1G07360.1	1.33	RNA-binding protein	Yes
AT1G08450.1	0.59	RNA-binding protein			Yes
AT1G08720.2	1.36	RNA-binding protein
AT1G09430.1	-0.25	Non RNA-binding protein				Yes
AT1G09640.2	0.42	Non RNA-binding protein			Yes	Yes
AT1G15140.1	0.19	Non RNA-binding protein
AT1G16350.1	0.45	Non RNA-binding protein
AT1G16810.3	1.76	RNA-binding protein
AT1G17290.1	1.01	RNA-binding protein
AT1G17890.3	0.28	Non RNA-binding protein
AT1G20880.3	-0.59	Non RNA-binding protein	Yes
AT1G21680.1	-0.92	Non RNA-binding protein
AT1G23950.5	0.59	RNA-binding protein
AT1G24340.1	0.63	RNA-binding protein
AT1G29370.1	0.39	Non RNA-binding protein	Yes
AT1G30580.1	1.22	RNA-binding protein		Yes
AT1G31220.1	1.6	RNA-binding protein
AT1G31230.1	0.59	RNA-binding protein
AT1G34000.1	1.3	RNA-binding protein
AT1G35470.1	1.62	RNA-binding protein
AT1G44575.2	-1.86	Non RNA-binding protein
AT1G48850.1	1.02	RNA-binding protein
AT1G50575.1	-0.27	Non RNA-binding protein
AT1G51160.3	0.16	Non RNA-binding protein
AT1G51660.1	0.61	RNA-binding protein			Yes
AT1G51690.2	1.09	RNA-binding protein
AT1G55450.1	-0.69	Non RNA-binding protein				Yes
AT1G59124.1	-0.16	Non RNA-binding protein
AT1G69460.1	-0.15	Non RNA-binding protein
AT1G69530.4	-2.38	Non RNA-binding protein
AT1G71410.2	1.15	RNA-binding protein	Yes
AT1G75950.1	-1.03	Non RNA-binding protein
AT1G77540.1	-0.12	Non RNA-binding protein
AT1G79090.3	1.36	RNA-binding protein	Yes
AT1G79280.1	0	Non RNA-binding protein
AT2G04030.2	0.78	RNA-binding protein		Yes	Yes
AT2G05710.1	0.58	RNA-binding protein
AT2G15430.1	0.09	Non RNA-binding protein
AT2G16600.2	0.39	Non RNA-binding protein				Yes
AT2G17130.2	1.53	RNA-binding protein
AT2G17340.1	1.15	RNA-binding protein
AT2G18110.1	0.34	Non RNA-binding protein			Yes	Yes
AT2G22480.1	0.53	RNA-binding protein
AT2G22760.2	1.66	RNA-binding protein
AT2G23350.1	2.13	RNA-binding protein	Yes		Yes	Yes
AT2G25110.1	-0.69	Non RNA-binding protein
AT2G26800.5	0.92	RNA-binding protein
AT2G33730.1	1.98	RNA-binding protein
AT2G35830.1	-0.9	Non RNA-binding protein
AT2G39340.1	1.13	RNA-binding protein	Yes
AT2G40840.1	-0.32	Non RNA-binding protein
AT2G41100.5	-0.37	Non RNA-binding protein			Yes
AT2G42560.1	0.79	RNA-binding protein
AT2G46240.1	1.62	RNA-binding protein
AT2G46560.3	-0.26	Non RNA-binding protein
AT2G46910.1	0.45	Non RNA-binding protein
AT2G47450.1	0.32	Non RNA-binding protein
AT3G01090.2	1.03	RNA-binding protein
AT3G02110.1	-0.97	Non RNA-binding protein
AT3G04740.1	0.4	Non RNA-binding protein
AT3G09440.4	-9.18	Non RNA-binding protein			Yes	Yes
AT3G10160.1	0.15	Non RNA-binding protein
AT3G14100.1	1.08	RNA-binding protein			Yes	Yes
AT3G14990.3	0.47	Non RNA-binding protein
AT3G15980.1	-0.25	Non RNA-binding protein
AT3G16270.3	1.75	RNA-binding protein	Yes
AT3G16640.1	-1.54	Non RNA-binding protein			Yes	Yes
AT3G18410.2	0.83	RNA-binding protein
AT3G18860.2	-0.14	Non RNA-binding protein					Yes
AT3G19130.1	0.05	Non RNA-binding protein	Yes		Yes	Yes	Yes
AT3G19960.5	1.14	RNA-binding protein
AT3G20680.1	0.79	RNA-binding protein
AT3G23920.1	0.36	Non RNA-binding protein
AT3G24503.1	-0.5	Non RNA-binding protein			Yes
AT3G27180.1	0.92	RNA-binding protein
AT3G27190.1	0.34	Non RNA-binding protein
AT3G29160.2	1.1	RNA-binding protein			Yes
AT3G45620.1	1.03	RNA-binding protein
AT3G46770.2	1.69	RNA-binding protein
AT3G48090.1	0.21	Non RNA-binding protein
AT3G51260.2	1.15	RNA-binding protein
AT3G51420.1	-3.52	Non RNA-binding protein
AT3G52580.1	1.93	RNA-binding protein
AT3G55440.1	0.24	Non RNA-binding protein
AT3G57050.5	0.59	RNA-binding protein
AT3G57520.1	-0.07	Non RNA-binding protein
AT3G58580.1	0.33	Non RNA-binding protein
AT3G60820.3	0.21	Non RNA-binding protein
AT3G61690.2	1.06	RNA-binding protein
AT3G63020.1	1.21	RNA-binding protein
AT4G01130.3	-2.33	Non RNA-binding protein
AT4G01800.1	1.33	RNA-binding protein
AT4G02620.1	-0.22	Non RNA-binding protein		Yes
AT4G03110.2	2.64	RNA-binding protein	Yes		Yes
AT4G03200.2	0.45	Non RNA-binding protein
AT4G04020.1	0.18	Non RNA-binding protein
AT4G04720.2	1.31	RNA-binding protein
AT4G11260.1	0.38	Non RNA-binding protein
AT4G15520.1	-0.56	Non RNA-binding protein
AT4G16990.1	1.49	RNA-binding protein
AT4G20890.1	0.39	Non RNA-binding protein		Yes	Yes
AT4G24190.2	0.12	Non RNA-binding protein		Yes
AT4G31770.2	0	Non RNA-binding protein
AT4G33920.3	1.25	RNA-binding protein
AT4G35800.2	0.99	RNA-binding protein	Yes		Yes
AT5G02490.1	-9.06	Non RNA-binding protein			Yes
AT5G03350.1	-0.21	Non RNA-binding protein
AT5G04430.1	0.84	RNA-binding protein
AT5G04830.2	1.77	RNA-binding protein
AT5G04900.1	0.76	RNA-binding protein
AT5G06110.2	1.07	RNA-binding protein				Yes
AT5G07350.1	1.71	RNA-binding protein				Yes
AT5G07370.4	0.09	Non RNA-binding protein
AT5G08650.1	1.27	RNA-binding protein
AT5G13680.1	0.09	Non RNA-binding protein
AT5G14260.4	1.07	RNA-binding protein
AT5G15870.1	-1.76	Non RNA-binding protein
AT5G16840.3	1.15	RNA-binding protein				Yes
AT5G19820.1	0.77	RNA-binding protein
AT5G20830.3	-0.09	Non RNA-binding protein
AT5G20950.2	-0.21	Non RNA-binding protein
AT5G22630.1	-9.28	Non RNA-binding protein
AT5G23140.1	0.58	RNA-binding protein
AT5G26710.1	0.67	RNA-binding protein			Yes
AT5G27640.3	0.08	Non RNA-binding protein			Yes
AT5G36880.4	-0.64	Non RNA-binding protein
AT5G38880.1	1.13	RNA-binding protein					Yes
AT5G41520.2	1.53	RNA-binding protein
AT5G44090.1	-0.13	Non RNA-binding protein
AT5G45500.8	1.41	RNA-binding protein
AT5G45510.2	0.89	RNA-binding protein
AT5G47070.1	1.94	RNA-binding protein
AT5G49030.3	0.25	Non RNA-binding protein
AT5G50150.1	-0.92	Non RNA-binding protein
AT5G53310.1	0.77	RNA-binding protein
AT5G54110.1	1.93	RNA-binding protein
AT5G55130.3	1.06	RNA-binding protein
AT5G55280.1	0.99	RNA-binding protein		Yes
AT5G58190.1	0.7	RNA-binding protein			Yes
AT5G61210.2	2.27	RNA-binding protein					Yes
AT5G61780.1	1.74	RNA-binding protein			Yes	Yes
AT5G64390.3	1.36	RNA-binding protein			Yes
AT5G64960.2	1.53	RNA-binding protein	Yes
AT5G65410.1	1.58	RNA-binding protein
ATCG00470.1	-0.33	Non RNA-binding protein
