# Supplementary material for: Tudor staphylococcal nuclease is a docking platform for stress granule components and is essential for SnRK1 activation in Arabidopsis
Source: EMBO J. 2021 Jul 21;40(17):e105043. doi: 10.15252/embj.2020105043 (PMC8447601; doi:10.15252/embj.2020105043)
Supplement: Supplementary file 6 — Dataset EV3 [file EMBJ-40-e105043-s011.xlsx]

## Sheet: RBP47_NS (WT)
Dataset EV3: Full list of significantly enriched proteins with GFP-RBP47 versus GFP under no stress (NS) condition (WT background)																									.
Protein Ids	Majority protein Ids	Gene name	Description	Difference (Log2 ratio GFP-RBP47/GFP)	P-value (T-test GFP-RBP47/GFP)	Unique peptides	Localization (SUBA consensus)	Number of proteins	Peptides	Razor + unique peptides	Sequence coverage [%]	Unique + razor sequence coverage [%]	Unique sequence coverage [%]	Mol. weight [kDa]	Sequence length	Q-value	Score	iBAQ Intensity GFP-RBP47 R1	iBAQ Intensity GFP-RBP47 R2	iBAQ Intensity GFP-RBP47 Av.	iBAQ Intensity GFP R1	iBAQ Intensity GFP R2	iBAQ Intensity GFP Av.	.
AT1G47278.3;AT1G47278.1;AT1G47278.2	AT1G47278.3	unknown	hypothetical protein	6.03655	0.00926233	2	cytosol	3	2	2	25	25	25	9.2098	80	0	12.651	20.0651	20.7835	20.4243	13.6359	15.1396	14.3878
AT1G49600.1;AT1G49600.3;AT1G49600.2;AT1G47490.2;AT1G47500.2;AT1G47490.1;AT1G47500.1	AT1G49600.1	RB47A	RNA-binding protein 47A	11.9539	0.00686111	5	nucleus	7	7	3	12.6	5.6	5.6	48.483	445	0	41.498	24.1279	26.6758	25.4018	12.8324	14.0635	13.448
AT1G72640.4;AT1G72640.3;AT1G72640.2;AT1G72640.1	AT1G72640.4	unknown	NAD(P)-binding Rossmann-fold superfamily protein	3.29188	0.0369478	2	unknown	4	1	1	8.4	8.4	8.4	22.293	203	0.0099241	6.413	16.1222	17.8839	17.0031	14.0623	13.3601	13.7112
AT1G79930.2;AT1G79930.1;AT1G79920.4;AT1G79920.3;AT1G79920.2;AT1G79920.1	AT1G79930.2	HSP7O	heat shock protein 91	4.34467	0.0580249	14	cytosol	6	13	13	15.8	15.8	15.8	87.316	789	0	99.875	18.1675	20.1247	19.1461	13.504	16.0988	14.8014
AT2G36830.1	AT2G36830.1	TIP11	gamma tonoplast intrinsic protein	6.14239	0.00686945	2	vacuole	1	1	1	6.8	6.8	6.8	25.619	251	0.0054087	6.6569	21.5447	20.8345	21.1896	14.4123	15.6822	15.0472
AT2G45520.1	AT2G45520.1	unknown	coiled-coil protein	3.5007	0.0500673	2	nucleus	1	3	3	17.6	17.6	17.6	23.435	205	0	18.888	16.7371	18.5185	17.6278	13.3232	14.931	14.1271
AT2G47710.1	AT2G47710.1	unknown	Adenine nucleotide alpha hydrolases-like superfamily protein	2.50627	0.0115408	2	cytosol	1	2	2	16.7	16.7	16.7	17.301	162	0	13.831	16.3899	16.0009	16.1954	13.354	14.0243	13.6891
AT3G14067.1	AT3G14067.1	SBT14	Subtilase family protein	3.87377	0.000406967	8	extracellular	1	5	5	10.8	10.8	10.8	81.816	777	0	40.581	18.223	18.3948	18.3089	14.3654	14.5048	14.4351
AT3G15950.1;AT3G15950.2;AT3G15950.4;AT3G15950.3;AT3G15950.5	AT3G15950.1	NAI2	DNA topoisomerase-like protein	5.50154	0.00953332	35	endoplasmic reticulum	5	28	28	43.9	43.9	43.9	85.015	772	0	310.88	20.3811	21.5327	20.9569	15.9677	14.9431	15.4554
AT3G19130.1	AT3G19130.1	RBP47	RNA-binding protein 47B	13.8212	0.00421836	19	nucleus	3	15	15	42.1	42.1	34.9	48.118	435	0	323.31	28.4233	30.7409	29.5821	16.2988	15.2229	15.7609
AT3G19820.3;AT3G19820.2;AT3G19820.1	AT3G19820.3	DIM	cell elongation protein / DWARF1 / DIMINUTO (DIM)	3.08071	0.0385426	7	cytosol,plasma membrane	3	6	6	12.1	12.1	12.1	65.393	561	0	38.391	17.8956	19.3439	18.6197	14.99	16.088	15.539
AT3G44320.1	AT3G44320.1	NRL3	nitrilase 3	4.21876	0.0179676	3	cytosol	1	3	2	10.1	6.4	6.4	38.022	346	0	23.473	18.1135	18.89	18.5018	13.5584	15.0076	14.283
AT3G48140.1	AT3G48140.1	unknown	B12D protein	4.58634	0.0163447	2	peroxisome	1	2	2	25	25	25	10.019	88	0.0020964	11.483	19.6191	19.0934	19.3562	13.9613	15.5784	14.7699
AT3G61240.2;AT3G61240.1;AT2G45810.1	AT3G61240.2	RH12	DEA(D/H)-box RNA helicase family protein	2.56222	0.054306	5	nucleus	5	3	3	9	9	9	56.774	498	0	19.726	16.5299	17.8858	17.2078	14.0219	15.2693	14.6456
AT3G62250.1;AT1G23410.1;AT2G47110.1;AT2G47110.2;AT5G37640.1;AT5G03240.3;AT5G03240.2;AT5G03240.1;AT5G20620.2;AT1G65350.1;AT2G36170.1;AT4G05320.1;AT4G05320.5;AT4G05320.3;AT4G05320.6;AT5G20620.1;AT4G05320.4;AT4G05320.8;AT4G02890.4;AT4G02890.3;AT3G52590.1;AT1G55060.1;AT4G05050.2;AT4G05050.3;AT4G05050.1;AT4G02890.2;AT4G02890.1;AT1G31340.1;AT2G35635.1;AT4G05320.7;AT4G05050.4;AT4G05320.2	AT3G62250.1	R27AC	ubiquitin 5	1.63157	0.0533653	4	nucleus	32	6	6	35	35	13.4	17.797	157	0	123.93	23.6516	23.2499	23.4508	22.3639	21.2745	21.8192
AT4G22010.1	AT4G22010.1	unknown	SKU5 similar 4	2.79525	0.0555754	11	extracellular	4	9	9	22.6	22.6	22.6	60.455	541	0	65.387	19.5745	18.4618	19.0182	17.0765	15.3693	16.2229
AT4G34980.1	AT4G34980.1	SBT16	subtilisin-like serine protease 2	2.98933	0.00181475	10	extracellular	1	8	8	13.9	13.9	13.9	81.045	764	0	53.216	17.8825	18.2351	18.0588	15.0305	15.1085	15.0695
AT4G37800.1	AT4G37800.1	XTH7	xyloglucan endotransglucosylase/hydrolase 7	3.0427	0.0170681	1	extracellular	1	3	3	11.6	11.6	8.9	33.681	293	0	19.435	16.5574	17.5972	17.0773	13.7843	14.2849	14.0346
AT5G07030.1	AT5G07030.1	unknown	Eukaryotic aspartyl protease family protein	2.14788	0.0538653	3	extracellular	1	4	4	10.5	10.5	10.5	48.694	455	0	22.348	16.5275	15.0192	15.7734	13.4773	13.7737	13.6255
AT5G20630.1	AT5G20630.1	GL33	germin 3	5.54784	0.017828	2	extracellular	1	1	1	10.9	10.9	10.9	21.836	211	0	42.921	20.3337	19.5134	19.9236	15.3711	13.3803	14.3757
AT5G23860.2;AT5G23860.1	AT5G23860.2	TBB8	tubulin beta 8	3.93163	0.0202239	2	cytosol	2	16	1	37.6	2.4	2.4	50.606	449	0.0055012	6.7416	18.0667	19.6351	18.8509	14.6948	15.1437	14.9193
AT5G38430.2;AT5G38430.1	AT5G38430.2	RBS1B	Ribulose bisphosphate carboxylase (small chain) family protein	5.47431	0.0176202	5	unknown	2	9	3	46.4	10.5	10.5	20.286	181	0	36.845	19.0888	21.1979	20.1433	14.7192	14.6188	14.669
AT5G46800.3;AT5G46800.2;AT5G46800.1	AT5G46800.3	MCAT	Mitochondrial substrate carrier family protein	2.85822	0.00659705	2	unknown	3	2	2	12.3	12.3	12.3	31.022	300	0	20.455	17.4458	18.0845	17.7652	14.8176	14.9963	14.9069
AT5G49360.1	AT5G49360.1	BXL1	beta-xylosidase 1	4.24367	0.0223578	8	extracellular	1	6	6	11	11	11	83.523	774	0	42.706	17.0333	18.1245	17.5789	12.5836	14.0869	13.3352
AT5G54160.1	AT5G54160.1	OMT1	O-methyltransferase 1	2.89355	0.0247677	2	cytosol	1	1	1	2.8	2.8	2.8	39.618	363	0.0053925	6.6389	18.1781	16.9289	17.5535	14.8999	14.42	14.6599
AT5G61780.1;AT5G07350.1;AT5G07350.2	AT5G61780.1	TSN2	TUDOR-SN protein 2	2.42492	0.0238772	14	cytosol	3	14	14	18.2	18.2	18.2	107.74	985	0	95.55	19.2448	19.5131	19.3789	17.4872	16.4208	16.954

## Sheet: RBP47_HS (WT)
Dataset EV3: Full list of significantly enriched proteins with GFP-RBP47 versus GFP under heat stress (HS) condition (WT background)
Protein Ids	Majority protein Ids	Gene name	Description	Difference (Log2 ratio GFP-RBP47/GFP)	P-value (T-test GFP-RBP47/GFP)	Unique peptides	Localization (SUBA consensus)	Number of proteins	Peptides	Razor + unique peptides	Sequence coverage [%]	Unique + razor sequence coverage [%]	Unique sequence coverage [%]	Mol. weight [kDa]	Sequence length	Q-value	Score	iBAQ Intensity GFP-RBP47 R1	iBAQ Intensity GFP-RBP47 R2	iBAQ Intensity GFP-RBP47 Av.	iBAQ Intensity GFP R1	iBAQ Intensity GFP R2	iBAQ Intensity GFP Av.	.
AT1G02280.2;AT1G02280.1	AT1G02280.2	TOC33	translocon at the outer envelope membrane of chloroplasts 33	3.82867	0.00666588	3	peroxisome	2	3	3	13.5	13.5	13.5	32.925	297	0	17.982	18.4712	18.5246	18.4979	15.1149	14.2234	14.6692
AT1G09310.1	AT1G09310.1	unknown	plant/protein (Protein of unknown function%2C DUF538)	4.31088	0.0194274	4	cytosol	1	2	2	13.4	13.4	13.4	19.947	179	0	19.523	19.3944	18.334	18.8642	13.8567	15.25	14.5533
AT1G11860.1;AT1G11860.2;AT1G11860.3	AT1G11860.1	GCST	Glycine cleavage T-protein family	2.93022	0.0280392	9	mitochondrion	3	9	9	27	27	27	44.444	408	0	124.29	20.4164	21.5247	20.9706	17.5732	18.5075	18.0403
AT1G12840.1	AT1G12840.1	VATC	vacuolar ATP synthase subunit C (VATC) / V-ATPase C subunit / vacuolar proton pump C subunit (DET3)	2.13393	0.00897791	2	golgi,vacuole	1	2	2	5.6	5.6	5.6	42.619	375	0	15.557	15.5554	16.0086	15.782	13.4673	13.8289	13.6481
AT1G13930.3;AT1G13930.2;AT1G13930.1	AT1G13930.3	unknown	oleosin-B3-like protein	5.4696	0.000970506	3	nucleus	3	5	5	46.5	46.5	46.5	16.163	155	0	36.273	19.7444	19.6188	19.6816	13.979	14.445	14.212
AT1G15930.2;AT1G15930.1	AT1G15930.2	RS121	Ribosomal protein L7Ae/L30e/S12e/Gadd45 family protein	3.55541	0.0056532	2	cytosol	2	2	2	15.3	15.3	9.7	15.377	144	0	31.592	18.2506	19.0117	18.6311	15.0521	15.0993	15.0757
AT1G17880.1	AT1G17880.1	BTF3	basic transcription factor 3	7.49563	0.00035499	4	nucleus	1	6	4	29.7	25.5	25.5	17.946	165	0	73.556	21.0496	20.8306	20.9401	13.6116	13.2773	13.4444
AT1G25450.1;AT1G68530.1	AT1G25450.1	KCS5	3-ketoacyl-CoA synthase 5	2.16334	0.0495553	2	vacuole	2	1	1	2.6	2.6	2.6	55.652	492	0.0055901	6.8681	16.8354	17.1275	16.9814	15.5405	14.0957	14.8181
AT1G30230.2;AT1G30230.1	AT1G30230.2	eEF1D1	translation elongation factor EF1B/ribosomal protein S6 family protein	1.72289	0.00181353	4	cytosol	3	6	6	27.7	27.7	27.7	28.776	260	0	60.845	20.1391	20.3439	20.2415	18.5003	18.537	18.5186
AT1G34430.1	AT1G34430.1	ODP25	2-oxoacid dehydrogenases acyltransferase family protein	4.51064	0.0221639	7	cytosol, plastid	1	7	6	23.7	20.4	20.4	48.306	465	0	39.339	18.882	19.7134	19.2977	13.8967	15.6774	14.7871
AT1G35580.2;AT1G35580.1;AT1G35580.3	AT1G35580.2	CINV1	cytosolic invertase 1	1.61196	0.0587008	4	cytosol	8	9	9	19.1	19.1	17.1	62.834	551	0	96.996	17.6205	18.3393	17.9799	16.8573	15.8786	16.3679
AT1G37130.1	AT1G37130.1	NIA2	nitrate reductase 2	3.60711	0.0465476	17	cytosol	1	18	18	21.3	21.3	20.4	102.84	917	0	130.12	19.3779	20.3053	19.8416	15.144	17.3249	16.2345
AT1G43670.1	AT1G43670.1	F16P2	Inositol monophosphatase family protein	2.63568	0.048495	2	cytosol	1	2	2	9.1	9.1	9.1	37.287	341	0	13.592	16.5483	17.435	16.9916	13.5881	15.1238	14.356
AT1G49600.1;AT1G49600.3;AT1G49600.2;AT1G47490.2;AT1G47500.2;AT1G47490.1;AT1G47500.1	AT1G49600.1	RB47A	RNA-binding protein 47A	13.5518	0.000647859	4	nucleus	7	7	3	12.6	5.6	5.6	48.483	445	0	41.498	26.5063	27.1039	26.8051	12.8671	13.6395	13.2533
AT1G51510.1	AT1G51510.1	Y14	RNA-binding (RRM/RBD/RNP motifs) family protein	7.22844	0.00307888	2	cytosol,nucleus	1	3	3	17.8	17.8	17.8	22.438	202	0	24.523	21.7365	22.0867	21.9116	15.2255	14.1409	14.6832
AT1G56340.1;AT1G56340.2	AT1G56340.1	CALR1	calreticulin 1a	3.036	0.0425746	10	endoplasmic reticulum	2	16	16	36.9	36.9	26.8	48.527	425	0	208.32	20.9484	21.6627	21.3056	19.1472	17.3919	18.2696
AT1G59870.1	AT1G59870.1	AB36G	ABC-2 and Plant PDR ABC-type transporter family protein	1.87371	0.0510742	26	plasma membrane	31	16	16	12.3	12.3	12.3	165.08	1469	0	106.24	18.6036	19.7258	19.1647	17.6186	16.9633	17.291
AT1G63940.4;AT1G63940.1;AT1G63940.2;AT1G63940.3	AT1G63940.4	MDAR	monodehydroascorbate reductase 6	3.16884	0.047031	7	cytosol, plastid	4	8	8	25.3	25.3	25.3	52.115	482	0	56.842	17.2206	18.8264	18.0235	15.527	14.1823	14.8547
AT1G69840.7;AT1G69840.6;AT1G69840.5;AT1G69840.4;AT1G69840.3;AT1G69840.2;AT1G69840.1	AT1G69840.7	HIR2	SPFH/Band 7/PHB domain-containing membrane-associated protein family	2.41201	0.0114992	2	cytosol	7	3	3	11.9	11.9	11.9	31.405	286	0	21.348	16.0364	16.7728	16.4046	14.0474	13.9378	13.9926
AT1G79930.2;AT1G79930.1;AT1G79920.4;AT1G79920.3;AT1G79920.2;AT1G79920.1	AT1G79930.2	HSP7O	heat shock protein 91	5.26234	0.0501989	17	cytosol	6	13	13	15.8	15.8	15.8	87.316	789	0	99.875	18.6393	20.4214	19.5303	15.8393	12.6967	14.268
AT1G79940.4;AT1G79940.3;AT1G79940.2;AT1G79940.1	AT1G79940.4	DNJ21	DnaJ / Sec63 Brl domains-containing protein	2.79504	0.00457723	4	endoplasmic reticulum,plasma membrane	4	3	3	6.7	6.7	6.7	66.487	594	0	27.759	16.8879	17.3277	17.1078	14.4681	14.1573	14.3127
AT2G05920.1	AT2G05920.1	SBT18	Subtilase family protein	3.0058	0.0238543	5	extracellular	1	6	6	12.6	12.6	12.6	80.014	754	0	49.128	17.8245	18.6607	18.2426	14.699	15.7745	15.2368
AT2G15620.1	AT2G15620.1	NIR	nitrite reductase 1	2.2677	0.0177482	6	cytosol, plastid	1	5	5	9.7	9.7	9.7	65.504	586	0	38.313	17.2177	17.5002	17.359	14.6756	15.5069	15.0913
AT2G21660.1;AT2G21660.2	AT2G21660.1	RBG7	cold circadian rhythm and rna binding 2	1.69167	0.0226632	8	nucleus	2	8	8	54	54	47.7	16.89	176	0	131.22	22.5835	22.632	22.6077	20.5439	21.2882	20.9161
AT2G29080.1	AT2G29080.1	FTSH3	FTSH protease 3	1.98138	0.029748	10	mitochondrion	1	11	11	15.6	15.6	11.1	89.352	809	0	76.608	19.5968	20.5312	20.064	18.2773	17.8879	18.0826
AT2G36870.1;AT2G36870.2	AT2G36870.1	XTH32	xyloglucan endotransglucosylase/hydrolase 32	3.62192	0.00952433	4	extracellular	2	2	2	7	7	7	34.482	299	0	12.584	19.0519	18.0784	18.5652	14.8008	15.0857	14.9433
AT2G41740.2;AT2G41740.1	AT2G41740.2	VILI2	villin 2	2.83596	0.01103	9	unknown	16	14	14	19.5	19.5	19.5	107.84	976	0	128.64	17.619	16.7628	17.1909	14.3698	14.3402	14.355
AT2G42520.3;AT2G42520.2;AT2G42520.1;AT3G58570.1	AT2G42520.3	RH37	P-loop containing nucleoside triphosphate hydrolases superfamily protein	1.66295	0.0272543	6	unknown	4	6	6	10.7	10.7	7.1	67.625	633	0	38.875	19.2737	18.687	18.9803	17.0382	17.5966	17.3174
AT2G42600.3;AT2G42600.2;AT2G42600.1	AT2G42600.3	CAPP2	phosphoenolpyruvate carboxylase 2	2.57859	0.0298668	16	unknown	8	12	12	16.3	16.3	16.3	109.75	963	0	76.678	17.751	18.7162	18.2336	15.2045	16.1055	15.655
AT3G01540.1;AT3G01540.4;AT3G01540.3;AT3G01540.2;AT5G14610.4;AT5G14610.7;AT5G14610.3;AT5G14610.6;AT5G14610.2;AT5G14610.5;AT5G14610.1;AT3G06480.2;AT3G06480.1	AT3G01540.1	RH14	DEAD box RNA helicase 1	1.58533	0.0312772	2	nucleus	13	3	2	5.5	3.7	3.7	67.64	618	0	13.256	15.9432	16.063	16.0031	14.8297	14.0058	14.4178
AT3G07030.1;AT3G07030.3;AT3G07030.2;AT3G07030.4;AT3G07030.5	AT3G07030.1	unknown	Alba DNA/RNA-binding protein	5.68638	0.0290698	4	nucleus	5	3	3	8.6	8.6	8.6	42.501	405	0	20.695	21.0694	19.1511	20.1102	13.3573	15.4904	14.4239
AT3G11940.2;AT3G11940.1	AT3G11940.2	RS52	ribosomal protein 5A	1.85856	0.00304076	2	cytosol	2	8	1	32.9	9.2	9.2	22.921	207	0	99.48	20.1568	20.0713	20.1141	18.3947	18.1163	18.2555
AT3G13460.2;AT3G13460.4;AT3G13460.1;AT3G13460.3	AT3G13460.2	ECT2	evolutionarily conserved C-terminal region 2	3.94019	0.0173491	9	nucleus	4	6	6	13	13	10.5	72.196	664	0	60.573	18.1142	19.5269	18.8205	14.6174	15.1433	14.8803
AT3G14067.1	AT3G14067.1	SBT14	Subtilase family protein	4.30846	0.0595262	5	extracellular	1	5	5	10.8	10.8	10.8	81.816	777	0	40.581	16.2237	18.8108	17.5172	12.2063	14.2112	13.2088
AT3G14600.1	AT3G14600.1	R18A3	Ribosomal protein L18ae/LX family protein	4.21382	0.00781536	2	cytosol	1	4	1	20.2	6.2	6.2	21.309	178	0.0099532	6.4313	18.8311	19.2491	19.0401	15.3167	14.3358	14.8262
AT3G19130.1	AT3G19130.1	RBP47	RNA-binding protein 47B	16.2212	0.00204874	18	nucleus	3	15	15	42.1	42.1	34.9	48.118	435	0	323.31	30.6456	31.0766	30.8611	15.6589	13.6209	14.6399
AT3G19420.1	AT3G19420.1	PTN2A	PTEN 2	2.29574	0.0577941	4	cytosol	1	5	5	11.3	11.3	11.3	66.429	611	0	40.178	16.9078	18.3786	17.6432	14.9082	15.7868	15.3475
AT3G19960.5;AT3G19960.4;AT3G19960.1;AT3G19960.2;AT3G19960.3	AT3G19960.5	MYO1	myosin 1	1.67239	0.0117935	5	unknown	6	5	5	5	5	5	131.13	1166	0	66.085	16.0349	16.1444	16.0896	14.1615	14.6729	14.4172
AT3G23810.1	AT3G23810.1	SAHH2	S-adenosyl-l-homocysteine (SAH) hydrolase 2	2.28666	0.00497898	3	cytosol	1	13	4	28.7	14	14	53.159	485	0	38.103	20.3928	20.2833	20.338	18.2747	17.8281	18.0514
AT3G25530.3;AT3G25530.2;AT3G25530.1	AT3G25530.3	GLYR1	glyoxylate reductase 1	4.03636	0.0585644	6	unknown	3	3	3	15.9	15.9	15.9	21.981	207	0	18.637	20.3638	19.6642	20.014	17.455	14.5003	15.9777
AT3G26560.1	AT3G26560.1	DEAH5	ATP-dependent RNA helicase	1.52482	0.0137051	2	nucleus	1	1	1	0.9	0.9	0.9	134.16	1168	0.0025707	7.2492	15.1724	14.6916	14.932	13.3141	13.5003	13.4072
AT3G28500.1	AT3G28500.1	RLA23	60S acidic ribosomal protein family	4.87024	0.0190614	2	cytosol	1	2	2	22.6	22.6	22.6	11.735	115	0	13.241	19.3958	19.4348	19.4153	13.5661	15.524	14.545
AT3G46740.1	AT3G46740.1	TC753	translocon at the outer envelope membrane of chloroplasts 75-III	1.49914	0.0558719	23	plastid	1	19	19	32.6	32.6	32.6	89.188	818	0	172.92	20.3946	20.8008	20.5977	19.6077	18.5894	19.0986
AT3G47470.1	AT3G47470.1	CA4	light-harvesting chlorophyll-protein complex I subunit A4	6.73801	0.0117087	3	cytosol,nucleus	1	3	3	19.1	19.1	19.1	27.733	251	0	308.4	19.7505	20.8324	20.2915	12.654	14.4529	13.5535
AT3G49430.2;AT3G49430.7;AT3G49430.6;AT3G49430.5;AT3G49430.4;AT3G49430.3;AT3G49430.1	AT3G49430.2	SR34A	SER/ARG-rich protein 34A	2.65512	0.00269594	2	nucleus	7	4	2	12.8	7.4	7.4	33.462	297	0	15.751	17.2581	17.3764	17.3172	14.8487	14.4755	14.6621
AT3G52230.1	AT3G52230.1	unknown	hypothetical protein	4.22003	0.0462126	4	plastid	1	3	3	25.5	25.5	25.5	16.124	145	0	25.397	18.844	20.5812	19.7126	16.5657	14.4195	15.4926
AT3G55410.1;AT3G55410.2;AT5G65750.1	AT3G55410.1	unknown	2-oxoglutarate dehydrogenase E1 component	1.84013	0.0206273	2	mitochondrion	3	3	3	3.5	3.5	3.5	115.16	1017	0	18.474	14.9434	15.636	15.2897	13.6196	13.2796	13.4496
AT3G57990.1	AT3G57990.1	unknown	hypothetical protein	3.22964	0.0270042	3	cytosol,plasma membrane	1	3	3	12	12	12	39.891	367	0	18.939	18.0786	17.3799	17.7293	15.2	13.7993	14.4996
AT3G58510.3;AT3G58510.2;AT3G58510.1	AT3G58510.3	RH11	DEA(D/H)-box RNA helicase family protein	2.58919	0.0427237	6	nucleus	8	6	4	12.4	8.7	8.7	66.025	612	0	25.066	19.2204	17.7244	18.4724	15.5733	16.1931	15.8832
AT3G61240.2;AT3G61240.1;AT2G45810.1	AT3G61240.2	RH12	DEA(D/H)-box RNA helicase family protein	3.34197	0.0205938	5	nucleus	5	3	3	9	9	9	56.774	498	0	19.726	17.7509	18.2294	17.9902	13.9903	15.3061	14.6482
AT4G02510.4;AT4G02510.3;AT4G02510.2;AT4G02510.1	AT4G02510.4	TC159	translocon at the outer envelope membrane of chloroplasts 159	1.98866	0.0205277	27	unknown	4	28	28	28.5	28.5	28.5	160.82	1503	0	296.76	19.747	20.0208	19.8839	17.5025	18.2879	17.8952
AT4G15900.1	AT4G15900.1	PRL1	pleiotropic regulatory locus 1	2.52727	0.0186818	2	nucleus	1	5	5	13.8	13.8	13.8	54.009	486	0	40.346	15.4272	16.2758	15.8515	13.0546	13.5938	13.3242
AT4G22010.1	AT4G22010.1	unknown	SKU5 similar 4	2.57912	0.00530731	2	extracellular	4	9	9	22.6	22.6	22.6	60.455	541	0	65.387	16.6328	17.1427	16.8877	14.2266	14.3907	14.3086
AT4G25200.1	AT4G25200.1	HS23M	mitochondrion-localized small heat shock protein 23.6	4.18255	0.0526812	2	mitochondrion	1	1	1	5.2	5.2	5.2	23.609	210	0.0054778	6.7278	16.8861	19.0548	17.9705	14.7908	12.785	13.7879
AT4G25740.1;AT4G25740.2	AT4G25740.1	RS101	RNA binding Plectin/S10 domain-containing protein	1.72717	0.00361291	4	cytosol	2	9	9	40.1	40.1	14.7	19.447	177	0	77.332	22.0406	22.1772	22.1089	20.5126	20.2508	20.3817
AT4G26910.3;AT4G26910.2;AT4G26910.1	AT4G26910.3	ODO2B	Dihydrolipoamide succinyltransferase	3.53327	0.0349287	4	mitochondrion	3	4	2	16.7	7.9	7.9	39.702	365	0	15.086	17.9804	19.6953	18.8378	14.8171	15.792	15.3046
AT4G31580.2;AT4G31580.1	AT4G31580.2	RSZ22	serine/arginine-rich 22	1.63392	0.0179541	2	nucleus	6	3	3	15	15	7	22.458	200	0	21.686	20.8273	20.6833	20.7553	19.4314	18.8114	19.1214
AT4G34200.1	AT4G34200.1	SERA1	D-3-phosphoglycerate dehydrogenase	1.95538	0.0527548	4	cytosol, plastid	1	5	5	11.8	11.8	11.8	63.324	603	0	30.61	17.1047	17.5805	17.3426	14.7384	16.0361	15.3872
AT5G09660.2;AT5G09660.1;AT5G09660.3;AT5G09660.5;AT5G09660.4	AT5G09660.2	MDHX2	peroxisomal NAD-malate dehydrogenase 2	4.50932	0.027338	5	peroxisome	6	4	4	14.4	14.4	14.4	34.975	333	0	23.969	17.6832	19.5351	18.6092	13.5059	14.6937	14.0998
AT5G25980.3;AT5G25980.1;AT5G25980.2	AT5G25980.3	BGL37	glucoside glucohydrolase 2	3.61316	0.0389526	5	vacuole	4	5	4	13.9	11.6	11.6	53.422	467	0	28.352	18.1738	16.1526	17.1632	13.9082	13.1919	13.5501
AT5G28840.2;AT5G28840.1	AT5G28840.2	GME	GDP-D-mannose 3C5-epimerase	3.83295	0.0101935	3	cytosol	2	2	2	8	8	8	42.758	377	0	16.441	17.4721	17.0515	17.2618	13.9433	12.9144	13.4288
AT5G35530.1	AT5G35530.1	RS33	Ribosomal protein S3 family protein	4.23018	0.0334455	5	cytosol	1	13	4	49.6	15.7	15.7	27.458	248	0	33.851	19.9784	19.6764	19.8274	16.74	14.4544	15.5972
AT5G41520.1;AT5G41520.2	AT5G41520.1	RS102	RNA binding Plectin/S10 domain-containing protein	4.33321	0.0572679	3	cytosol	2	6	6	31.7	31.7	31.7	19.733	180	0	50.293	19.9554	19.5699	19.7626	17.0259	13.8329	15.4294
AT5G46800.3;AT5G46800.2;AT5G46800.1	AT5G46800.3	MCAT	Mitochondrial substrate carrier family protein	4.37184	0.00558716	2	unknown	3	2	2	12.3	12.3	12.3	31.022	300	0	20.455	18.8305	18.1911	18.5108	14.478	13.7998	14.1389
AT5G47010.1	AT5G47010.1	RENT1	RNA helicase	3.3177	0.0106219	5	cytosol	1	6	6	7.6	7.6	7.6	136.87	1254	0	37.442	17.0853	17.2628	17.1741	13.373	14.3397	13.8564
AT5G49460.2;AT5G49460.1;AT3G06650.2;AT3G06650.1	AT5G49460.2	ACLB2	ATP citrate lyase subunit B 2	1.88119	0.0141545	2	unknown	4	4	4	7.9	7.9	7.9	65.827	608	0	39.372	15.6574	15.6593	15.6583	13.4537	14.1006	13.7771
AT5G61020.2;AT5G61020.1	AT5G61020.2	ECT3	evolutionarily conserved C-terminal region 3	3.24161	0.00225428	3	cytosol	2	3	2	11	7.7	7.7	54.984	493	0	13.745	17.3531	17.3119	17.3325	14.3083	13.8734	14.0909
AT5G61780.1;AT5G07350.1;AT5G07350.2	AT5G61780.1	TSN2	TUDOR-SN protein 2	2.26395	0.00933135	14	nucleus	3	14	14	18.2	18.2	18.2	107.74	985	0	95.55	18.3249	18.9394	18.6321	16.3051	16.4313	16.3682
ATCG00490.1	ATCG00490.1	RBL	ribulose-bisphosphate carboxylase	3.0973	0.0127922	46	cytosol, plastid	3	31	31	64.5	64.5	64.5	52.954	479	0	323.31	29.7266	29.3214	29.524	25.9639	26.8895	26.4267
ATCG00580.1	ATCG00580.1	PSBE	reaction center protein E	5.52648	0.0213893	3	cytosol, plastid	1	2	2	22.9	22.9	22.9	9.3965	83	0.00072516	12.07	18.8636	20.3111	19.5873	13.1272	14.9945	14.0608

## Sheet: RBP47_NS (tsn1 tsn2)
Dataset EV3: Full list of significantly enriched proteins with GFP-RBP47 versus GFP under no stress (NS) condition (tsn1 tsn2 background)
Proteins found in TSN2_NS are shown in the column D. Homologs to the yeast ATP remodelling complexes are marked in bold.
Protein Ids	Majority protein Ids	Gene name	Found in TSN2_NS	Description	Difference (Log2 ratio GFP-RBP47/GFP)	P-value (T-test GFP-RBP47/GFP)	Unique peptides	Localization (SUBA consensus)	Number of proteins	Peptides	Razor + unique peptides	Sequence coverage [%]	Unique + razor sequence coverage [%]	Unique sequence coverage [%]	Mol. weight [kDa]	Sequence length	Q-value	Score	iBAQ Intensity GFP-RBP47 R1	iBAQ Intensity GFP-RBP47 R2	iBAQ Intensity GFP-RBP47 Av.	iBAQ Intensity GFP R1	iBAQ Intensity GFP R2	iBAQ Intensity GFP Av.	.
AT1G01320.2;AT1G01320.3;AT1G01320.1	AT1G01320.2	unknown	Yes	Tetratricopeptide repeat (TPR)-like superfamily protein	2.59636	0.0165611	43	nucleus	3	37	37	26.7	26.7	23	197.5	1787	0	323.31	21.083	21.1235	21.1032	18.0227	18.9911	18.5069
AT1G02080.2;AT1G02080.3;AT1G02080.1	AT1G02080.2	unknown		transcription regulator	1.81398	0.0431132	5	cytosol	3	3	3	1.7	1.7	1.7	263.76	2377	0	20.305	15.2598	15.9686	15.6142	13.3535	14.2469	13.8002
AT1G02140.1	AT1G02140.1	MGN		mago nashi family protein	4.28281	0.00386368	4	nucleus	1	2	2	14	14	14	17.458	150	0	24.582	18.701	19.2953	18.9981	14.4806	14.9501	14.7153
AT1G02280.2;AT1G02280.1	AT1G02280.2	TOC33		translocon at the outer envelope membrane of chloroplasts 33	3.17733	0.0538336	2	peroxisome	2	3	3	13.5	13.5	13.5	32.925	297	0	17.982	18.8629	16.7263	17.7946	15.005	14.2296	14.6173
AT1G02560.1	AT1G02560.1	CLPP5		nuclear encoded CLP protease 5	5.07558	0.012126	4	nucleus, plastid	1	2	2	9.4	9.4	9.4	32.356	298	0	15.984	20.2564	20.0041	20.1303	14.2595	15.8499	15.0547
AT1G02840.5;AT1G02840.4;AT1G02840.3;AT1G02840.2;AT1G02840.1	AT1G02840.5	SR34		RNA-binding (RRM/RBD/RNP motifs) family protein	2.00527	0.0274682	4	nucleus	9	6	6	25.7	25.7	19.9	30.508	272	0	145.41	20.9414	20.4153	20.6783	19.087	18.2591	18.6731
AT1G04080.5;AT1G04080.2;AT1G04080.4;AT1G04080.1;AT1G04080.3	AT1G04080.5	unknown		Tetratricopeptide repeat (TPR)-like superfamily protein	3.34079	0.0330658	8	nucleus	5	5	5	11.5	11.5	11.5	60.958	549	0	31.368	18.8359	19.0725	18.9542	14.7165	16.5102	15.6134
AT1G06220.3;AT1G06220.2;AT1G06220.1	AT1G06220.3	CLO		Ribosomal protein S5/Elongation factor G/III/V family protein	2.49917	0.0190158	3	nucleus	3	17	17	21	21	2.8	110.44	987	0	122.87	20.2406	19.7286	19.9846	17.917	17.0539	17.4854
AT1G07890.6;AT1G07890.8;AT1G07890.7;AT1G07890.5;AT1G07890.4;AT1G07890.3;AT1G07890.2;AT1G07890.1	AT1G07890.6	APX1		ascorbate peroxidase 1	7.30725	0.00109657	7	cytosol	8	5	5	28.5	28.5	28.5	27.52	249	0	36.26	20.6044	21.2881	20.9462	13.6643	13.6137	13.639
AT1G08190.1	AT1G08190.1	VPS41		vacuolar protein sorting 41	2.17692	0.0288388	7	golgi	1	6	6	6.7	6.7	6.7	110.28	980	0	36.357	16.9942	18.0642	17.5292	15.2397	15.4649	15.3523
AT1G08580.1	AT1G08580.1	unknown		hypothetical protein	5.49558	0.00643399	2	nucleus	1	2	2	25.2	25.2	25.2	14.053	123	0.00071685	11.923	19.3992	20.6517	20.0254	14.5936	14.4661	14.5298
AT1G09020.1	AT1G09020.1	SNF4		sucrose nonfermenting-like protein	2.97763	0.0101471	5	golgi	1	3	3	7	7	7	53.466	487	0	18.9	17.937	18.1503	18.0437	14.6487	15.4834	15.066
AT1G10580.1	AT1G10580.1	unknown		Transducin/WD40 repeat-like superfamily protein	2.26269	0.0353159	1	nucleus	1	2	2	5.8	5.8	5.8	65.127	573	0.0021127	11.678	16.0034	17.1871	16.5952	14.101	14.5641	14.3325
AT1G10760.3;AT1G10760.2;AT1G10760.1	AT1G10760.3	GWD1		Pyruvate phosphate dikinase PEP/pyruvate binding domain-containing protein	2.95344	0.00370122	14	cytosol,plastid	6	11	11	10.4	10.4	10.4	156.58	1399	0	70.707	17.1608	17.4342	17.2975	14.56	14.1282	14.3441
AT1G10840.1;AT1G10840.2	AT1G10840.1	eEIF3H		translation initiation factor 3 subunit H1	5.5919	4.5279e-05	10	cytosol	2	8	8	28.2	28.2	28.2	38.372	337	0	60.907	20.3718	20.3767	20.3743	14.7292	14.8355	14.7824
AT1G11650.1;AT1G11650.2	AT1G11650.1	RB45B		RNA-binding (RRM/RBD/RNP motifs) family protein	3.4566	0.00652549	2	cytosol	2	2	2	7.2	7.2	7.2	33.43	306	0	13.587	17.8345	17.4855	17.66	14.562	13.8448	14.2034
AT1G11750.1;AT1G11750.2	AT1G11750.1	CLPP6		CLP protease proteolytic subunit 6	3.62473	0.0160921	5	cytosol,plastid	2	3	3	13.3	13.3	13.3	29.382	271	0	19.462	19.9252	18.6774	19.3013	15.4422	15.911	15.6766
AT1G11860.1;AT1G11860.2;AT1G11860.3	AT1G11860.1	GCST		Glycine cleavage T-protein family	5.23842	0.0458351	15	mitochondrion	3	9	9	27	27	27	44.444	408	0	124.29	20.0453	20.7784	20.4118	13.5076	16.8392	15.1734
AT1G12900.4;AT1G12900.3;AT1G12900.1;AT1G12900.5;AT1G12900.2	AT1G12900.4	G3PA2		glyceraldehyde 3-phosphate dehydrogenase A subunit 2	3.6401	0.0200775	10	cytosol,plastid	5	19	5	52.6	14.6	14.6	37.667	350	0	299.3	25.5543	25.4878	25.521	22.6325	21.1294	21.8809
AT1G12920.1	AT1G12920.1	ERF1Y		eukaryotic release factor 1-2	5.16605	0.00766877	1	cytosol	1	4	4	10.6	10.6	2.3	48.941	434	0	24.435	18.7605	17.5594	18.1599	13.2352	12.7526	12.9939
AT1G13060.1;AT3G26340.1;AT1G13060.3;AT1G13060.2	AT1G13060.1	PSB5A		20S proteasome beta subunit E1	3.49599	0.0241931	5	cytosol,nucleus	4	3	3	15.3	15.3	15.3	29.667	274	0	19.777	18.4207	19.9542	19.1875	15.4693	15.9137	15.6915
AT1G13320.2;AT1G13320.3;AT1G13320.1;AT1G13320.4	AT1G13320.2	2AAG		protein phosphatase 2A subunit A3	4.41008	0.0291086	6	cytosol	4	4	3	8.4	6.3	6.3	59.998	537	0	18.22	19.122	19.4978	19.3099	15.9971	13.8025	14.8998
AT1G13440.1;AT1G13440.2	AT1G13440.1	G3PC2		glyceraldehyde-3-phosphate dehydrogenase C2	3.18426	0.00867682	2	cytosol,nucleus	2	20	20	64.8	64.8	10.4	36.913	338	0	323.31	24.8861	25.0608	24.9734	21.3732	22.2051	21.7892
AT1G13690.1	AT1G13690.1	unknown		ATPase E1	4.96183	0.0186988	5	nucleus	1	3	3	17.5	17.5	17.5	19.809	177	0	25.536	19.6864	17.9719	18.8292	13.3773	14.3574	13.8674
AT1G15420.2;AT1G15420.1	AT1G15420.2	unknown		WD repeat protein	2.7292	0.0194556	2	nucleus	2	1	1	8.6	8.6	8.6	24.213	222	0.005559	6.8063	17.7962	17.0937	17.445	15.1451	14.2864	14.7158
AT1G16610.4;AT1G16610.5;AT1G16610.7;AT1G16610.6;AT1G16610.2;AT1G16610.1;AT1G16610.3	AT1G16610.4	SR45		arginine/serine-rich 45	4.83234	0.0264238	8	nucleus	7	6	6	18.9	18.9	18.9	41.977	381	0	43.862	20.5458	19.53	20.0379	14.1657	16.2454	15.2055
AT1G17210.1	AT1G17210.1	unknown		IAP-like protein 1	2.6287	0.0361471	1	nucleus	1	2	2	3.2	3.2	3.2	103.09	958	0	20.951	16.4491	14.9797	15.7144	12.9453	13.2261	13.0857
AT1G18080.1	AT1G18080.1	GBLPA		Transducin/WD40 repeat-like superfamily protein	3.46552	0.0200279	14	cytosol	1	12	12	38.8	38.8	34.6	35.747	327	0	140.63	22.9839	22.7085	22.8462	18.6788	20.0826	19.3807
AT1G19990.1	AT1G19990.1	unknown		nucleolin	4.09927	0.0451005	3	nucleus	1	2	2	7.6	7.6	7.6	28.236	251	0.0014184	11.789	19.7286	17.0843	18.4064	14.3279	14.2864	14.3072
AT1G20580.1	AT1G20580.1	SMD3B		Small nuclear ribonucleoprotein family protein	6.68686	0.0214593	4	nucleus	3	3	3	26	26	26	14.237	131	0	19.507	19.924	21.5326	20.7283	12.8569	15.226	14.0415
AT1G20620.1;AT1G20620.5;AT1G20620.6;AT1G20620.2;AT1G20620.4;AT1G20620.7	AT1G20620.1	CATA3		catalase 3	3.02161	0.0160756	22	peroxisome	6	22	22	56.9	56.9	43.7	56.695	492	0	323.31	25.2662	24.7737	25.02	22.4961	21.5007	21.9984
AT1G20960.1;AT1G20960.2	AT1G20960.1	DEXHC		U5 small nuclear ribonucleoprotein helicase	2.66799	0.0043182	43	nucleus	3	35	35	19.9	19.9	19.9	247.1	2171	0	288.77	19.378	19.5673	19.4727	17.0356	16.5738	16.8047
AT1G21690.4;AT1G21690.1;AT1G21690.3;AT1G21690.2	AT1G21690.4	RFC4		ATPase family associated with various cellular activities (AAA)	2.76245	0.0378823	2	cytosol	4	2	2	6.9	6.9	6.9	36.633	332	0	13.178	16.9351	15.7081	16.3216	13.0349	14.0834	13.5592
AT1G22060.2;AT1G22060.1	AT1G22060.2	unknown		sporulation-specific protein	2.24845	0.0160439	13	mitochondrion	6	13	13	8.4	8.4	8.4	228.95	1999	0	97.528	16.1559	16.9814	16.5686	14.3223	14.318	14.3202
AT1G23190.1	AT1G23190.1	PGMC1		Phosphoglucomutase/phosphomannomutase family protein	4.10162	0.0133971	7	cytosol	1	14	7	34.3	17.2	17.2	63.17	583	0	70.261	19.1004	18.0911	18.5958	14.0306	14.9577	14.4941
AT1G23440.3;AT1G23440.1	AT1G23440.3	unknown		Peptidase C15 pyroglutamyl peptidase I-like protein	2.63187	0.00153629	2	cytosol	2	1	1	5.5	5.5	5.5	23.618	217	0.0032072	7.2368	17.4888	17.2673	17.3781	14.6507	14.8417	14.7462
AT1G24020.2;AT1G24020.1	AT1G24020.2	ML423		MLP-like protein	7.81656	0.00637632	9	cytosol	2	5	5	34.2	34.2	34.2	17.054	155	0	39.274	22.4218	21.2269	21.8244	13.3465	14.6692	14.0078
AT1G24510.2;AT1G24510.3;AT1G24510.1	AT1G24510.2	TCPE		TCP-1/cpn60 chaperonin family protein	4.815	0.00256136	8	cytosol	3	4	4	8.5	8.5	8.5	51.146	459	0	24.919	19.335	18.9734	19.1542	14.0442	14.6342	14.3392
AT1G24706.9;AT1G24706.8;AT1G24706.3;AT1G24706.6;AT1G24706.5;AT1G24706.4;AT1G24706.1;AT1G24706.7;AT1G24706.2	AT1G24706.9	THOC2		THO2	1.88887	0.00170625	7	nucleus	9	6	6	4.8	4.8	4.8	184.34	1616	0	37.728	16.5406	16.5628	16.5517	14.5528	14.7729	14.6629
AT1G25490.1	AT1G25490.1	2AAA		ARM repeat superfamily protein	3.58809	0.0310733	6	plasma membrane	1	7	7	13.4	13.4	8.7	65.493	588	0	44.614	18.6257	19.4522	19.039	14.6079	16.2939	15.4509
AT1G29320.1;AT1G29320.2	AT1G29320.1	unknown		Transducin/WD40 repeat-like superfamily protein	2.67943	0.0452082	10	nucleus	2	8	8	19.7	19.7	19.7	52.27	468	0	53.346	18.7765	19.886	19.3313	15.9875	17.3162	16.6518
AT1G29940.1	AT1G29940.1	NRPA2		nuclear RNA polymerase A2	1.66698	0.0297427	8	nucleus	1	7	7	7.4	7.4	7.4	132.38	1178	0	47.187	16.84	17.5587	17.1993	15.7608	15.3039	15.5323
AT1G30460.3;AT1G30460.2;AT1G30460.1	AT1G30460.3	CPSF		cleavage and polyadenylation specificity factor 30	4.74607	0.00451979	2	nucleus	3	2	2	9.8	9.8	9.8	27.246	244	0	12.631	18.7425	18.387	18.5647	13.4006	14.2368	13.8187
AT1G30630.1	AT1G30630.1	COPE1		Coatomer epsilon subunit	2.85118	0.0170468	11	golgi	1	6	6	26.7	26.7	26.7	32.602	292	0	77.33	20.8949	21.9027	21.3988	18.7428	18.3525	18.5477
AT1G33040.1	AT1G33040.1	NACA5		nascent polypeptide-associated complex subunit alpha-like protein 5	4.99416	0.0140721	7	nucleus	1	5	5	29.7	29.7	29.7	22.78	209	0	31.55	19.0476	20.275	19.6613	15.2639	14.0704	14.6672
AT1G36160.2;AT1G36160.1	AT1G36160.2	ACC1	Yes	acetyl-CoA carboxylase 1	2.88894	0.00443542	24	cytosol	5	17	17	9.7	9.7	9.7	251.38	2254	0	112.27	17.5737	17.7419	17.6578	15.0295	14.5081	14.7688
AT1G42550.1	AT1G42550.1	PMI1		plastid movement impaired1	2.92731	0.0523568	7	cytosol	1	7	7	10.4	10.4	10.4	93.874	843	0	43.363	16.8466	17.5034	17.175	13.2715	15.2239	14.2477
AT1G47550.2;AT1G47550.1;AT1G47560.1	AT1G47550.2	SEC3A		exocyst complex component sec3A	2.32014	0.034721	11	cytosol	3	9	9	11.1	11.1	11.1	100.16	888	0	59.869	18.4781	18.6776	18.5779	16.8955	15.62	16.2577
AT1G48600.1;AT1G48600.2	AT1G48600.1	PEAM2		S-adenosyl-L-methionine-dependent methyltransferases superfamily protein	2.40677	0.0276303	2	cytosol	2	5	5	14.3	14.3	12	54.018	475	0	30.334	16.3405	15.607	15.9737	14.0298	13.1041	13.567
AT1G49600.1;AT1G49600.3;AT1G49600.2;AT1G47490.2;AT1G47500.2;AT1G47490.1;AT1G47500.1	AT1G49600.1	RB47A		RNA-binding protein 47A	9.58393	0.000520014	3	nucleus	7	7	3	12.6	5.6	5.6	48.483	445	0	41.498	23.7687	24.3577	24.0632	14.3848	14.5738	14.4793
AT1G50010.1;AT1G04820.1	AT1G50010.1	TBA2		tubulin alpha-2 chain	1.82016	0.0544405	2	cytosol	2	13	13	38.4	38.4	3.1	49.54	450	0	311.47	24.6091	25.36	24.9845	23.7015	22.6272	23.1644
AT1G50480.1	AT1G50480.1	FTHS		10-formyltetrahydrofolate synthetase	6.85444	0.017412	28	cytosol	2	17	17	29.7	29.7	29.7	67.801	634	0	151.28	22.052	21.767	21.9095	13.7491	16.361	15.0551
AT1G51510.1	AT1G51510.1	Y14		RNA-binding (RRM/RBD/RNP motifs) family protein	7.27897	0.00756923	2	cytosol,nucleus	1	3	3	17.8	17.8	17.8	22.438	202	0	24.523	21.5462	21.2742	21.4102	13.2356	15.0269	14.1312
AT1G51660.1;AT3G21220.2;AT3G21220.1	AT1G51660.1	M2K4		mitogen-activated protein kinase kinase 4	3.0348	0.00716749	6	nucleus	3	3	3	9.6	9.6	9.6	40.116	366	0	19.366	19.0792	18.6723	18.8757	16.1467	15.5351	15.8409
AT1G51980.1;AT1G51980.2	AT1G51980.1	MPPA1		Insulinase (Peptidase family M16) protein	3.71187	0.0124056	4	mitochondrion	3	3	3	7.6	7.6	7.6	54.401	503	0	17.755	18.1666	17.0937	17.6302	13.659	14.1776	13.9183
AT1G52040.1	AT1G52040.1	JAL7		myrosinase-binding protein 1	1.2175	0.0137107	2	cytosol	1	4	4	8.9	8.9	8.9	50.166	462	0	36.337	15.6803	15.4904	15.5853	14.1852	14.5505	14.3678
AT1G52360.3;AT1G52360.4;AT1G52360.1;AT1G52360.2	AT1G52360.3	COB22		Coatomer beta subunit	4.84693	0.0153531	7	cytosol	4	17	4	20.5	5.2	5.2	104.22	922	0	32.372	19.094	19.9265	19.5103	15.4267	13.8999	14.6633
AT1G52400.1;AT1G52400.3;AT1G52400.2	AT1G52400.1	BGL18		beta glucosidase 18	3.21613	0.00821117	5	peroxisome	3	5	5	9.7	9.7	9.7	60.459	528	0	61.043	17.6594	17.1504	17.4049	13.8581	14.5195	14.1888
AT1G52510.2;AT1G52510.1	AT1G52510.2	unknown		alpha/beta-Hydrolases superfamily protein	3.02132	0.00940277	4	cytosol	2	4	4	27.1	27.1	27.1	26.205	236	0	22.908	17.9266	17.6743	17.8005	14.3782	15.18	14.7791
AT1G53750.1	AT1G53750.1	PRS7A	Yes	regulatory particle triple-A 1A	5.09078	0.0393828	14	cytosol,nucleus	5	12	11	31.5	31.5	31.5	47.803	426	0	88.179	20.6077	20.7852	20.6964	17.1231	14.0882	15.6057
AT1G55490.5;AT1G55490.4;AT1G55490.3;AT1G55490.2;AT1G55490.1;AT5G56500.2;AT5G56500.1	AT1G55490.5	CPNB1		chaperonin 60 beta	4.04125	0.00118895	4	cytosol,plastid	12	22	22	41	41	5.3	63.808	600	0	180.27	22.6316	22.245	22.4383	18.357	18.4371	18.3971
AT1G56190.2;AT1G56190.1	AT1G56190.2	PGKH2		Phosphoglycerate kinase family protein	5.30452	0.0244735	6	cytosol	2	17	5	50.9	19.3	15.6	42.615	405	0	37.231	20.798	19.2564	20.0272	13.7786	15.6668	14.7227
AT1G56450.1	AT1G56450.1	PSB4		20S proteasome beta subunit G1	2.00422	0.0047133	2	cytosol,nucleus	1	3	3	19.5	19.5	19.5	27.651	246	0	18.566	17.2631	17.0544	17.1587	15.3204	14.9887	15.1545
AT1G59900.2;AT1G59900.1	AT1G59900.2	ODPA1		pyruvate dehydrogenase complex E1 alpha subunit	3.00824	0.05461	3	mitochondrion	2	3	3	9.3	9.3	6.6	41.895	378	0	18.722	18.2872	18.2557	18.2715	16.3483	14.1782	15.2632
AT1G60940.2;AT1G60940.1;AT1G10940.1;AT1G10940.2;AT2G23030.1	AT1G60940.2	SRK2B		SNF1-related protein kinase 2.10	3.39205	0.00362572	3	cytosol	11	4	2	12.2	5.8	5.8	41.039	361	0	28.812	17.8123	17.2659	17.5391	14.0486	14.2455	14.147
AT1G61520.2;AT1G61520.3;AT1G61520.1	AT1G61520.2	LHCA3		PSI type III chlorophyll a/b-binding protein	3.03895	0.0518447	8	cytosol	3	5	5	28.4	28.4	28.4	23.746	218	0	71.505	21.793	23.48	22.6365	18.9505	20.2446	19.5975
AT1G62020.1	AT1G62020.1	COPA1	Yes	Coatomer alpha subunit	4.02845	0.02762	18	cytosol	1	34	10	30.6	9.2	9.2	136.56	1216	0	109.54	19.5097	19.2629	19.3863	16.3383	14.3773	15.3578
AT1G62390.1	AT1G62390.1	PHOX2		Octicosapeptide/Phox/Bem1p (PB1) domain-containing protein / tetratricopeptide repeat (TPR)-containing protein	1.69483	0.0110915	16	nucleus	1	13	13	22.4	22.4	22.4	82.707	751	0	166.92	21.1596	20.9586	21.0591	19.6005	19.128	19.3643
AT1G63160.1	AT1G63160.1	RFC2		replication factor C 2	3.22574	0.00110165	2	nucleus	1	1	1	3.9	3.9	3.9	36.747	333	0.0026247	7.8481	17.1215	16.9044	17.013	13.6813	13.8931	13.7872
AT1G70200.1	AT1G70200.1	unknown		RNA-binding (RRM/RBD/RNP motifs) family protein	6.34588	0.0143693	5	cytosol,plastid	1	4	4	10.4	10.4	10.4	60.337	538	0	27.169	20.364	19.2138	19.7889	12.5058	14.3803	13.443
AT1G70320.1	AT1G70320.1	UPL2	Yes	ubiquitin-protein ligase 2	2.695	0.0118343	16	cytosol	1	40	40	14.2	14.2	6.4	403.61	3658	0	302.7	18.8191	18.879	18.8491	16.5752	15.733	16.1541
AT1G70730.1;AT1G70730.3;AT1G70730.2	AT1G70730.1	PGMC2		Phosphoglucomutase/phosphomannomutase family protein	6.9596	0.00104455	16	cytosol	3	16	16	39.1	39.1	22.1	63.481	585	0	167.15	21.7081	21.3617	21.5349	14.8427	14.3079	14.5753
AT1G71270.1	AT1G71270.1	VP52A		Vps52 / Sac2 family	1.67378	0.0199145	4	golgi	1	3	3	4.5	4.5	4.5	80.937	707	0	18.564	16.5068	16.6183	16.5626	15.2287	14.5489	14.8888
AT1G71500.1	AT1G71500.1	unknown		Rieske (2Fe-2S) domain-containing protein	5.26367	0.0134031	10	cytosol,plastid	1	7	7	28.2	28.2	28.2	31.727	287	0	94.981	20.3232	20.5112	20.4172	14.2789	16.028	15.1535
AT1G72370.2;AT1G72370.1	AT1G72370.2	RSSA1		40s ribosomal protein SA	2.10685	0.0104607	13	cytosol	4	9	9	33.3	33.3	33.3	31.981	294	0	290.13	21.811	22.3287	22.0699	19.7931	20.1329	19.963
AT1G73940.1	AT1G73940.1	unknown		tumor necrosis factor receptor family protein	4.22995	0.0144627	2	mitochondrion	1	2	2	22.5	22.5	22.5	17.082	151	0	13.174	18.6128	17.7513	18.182	13.3559	14.5482	13.9521
AT1G73960.1;AT1G73960.3	AT1G73960.1	TAF2		TBP-associated factor 2	2.00052	0.043044	11	nucleus	3	9	9	7.5	7.5	7.5	155.75	1390	0	57.482	18.7258	18.4855	18.6057	15.9884	17.2218	16.6051
AT1G76850.1	AT1G76850.1	SEC5A		exocyst complex component sec5	2.13765	0.0431836	9	plasma membrane	1	9	9	10.1	10.1	7.4	121.9	1090	0	64.351	18.3662	18.8515	18.6088	17.0985	15.8439	16.4712
AT1G78570.1;AT3G14790.1;AT3G14790.2;AT1G53500.1	AT1G78570.1	RHM1	Yes	rhamnose biosynthesis 1	4.85738	0.00396759	8	cytosol	4	6	6	11.7	11.7	11.7	75.371	669	0	38.555	19.5194	18.6511	19.0852	14.2591	14.1966	14.2278
AT1G79200.1	AT1G79200.1	SCI1		splicing regulatory glutamine/lysine-rich-like protein	4.86649	0.0192902	4	nucleus	1	2	2	13.8	13.8	13.8	19.087	159	0	16.003	18.2054	19.8782	19.0418	13.6559	14.6947	14.1753
AT1G79280.1;AT1G79280.3;AT1G79280.2	AT1G79280.1	NUA		nuclear pore anchor	2.59369	0.00593514	19	nucleus	3	15	15	9	9	9	237.04	2093	0	96.88	16.788	17.3279	17.058	14.5559	14.3726	14.4643
AT1G79340.1	AT1G79340.1	MCA-IIa	Yes	metacaspase 4	3.53485	0.00156452	10	cytosol	2	6	6	19.9	19.9	19.9	45.483	418	0	51.595	19.6841	19.9208	19.8025	16.4266	16.1086	16.2676
AT1G79550.2;AT1G79550.1	AT1G79550.2	PGKY3		phosphoglycerate kinase	4.71009	0.0170155	7	cytosol	2	10	7	37.4	27.4	27.4	42.131	401	0	88.531	18.347	18.9989	18.673	13.1328	14.793	13.9629
AT1G80070.1	AT1G80070.1	PRP8A		Pre-mRNA-processing-splicing factor	2.24401	0.0138076	16	nucleus	1	36	36	18.1	18.1	9.5	275.42	2359	0	323.31	19.3794	19.7118	19.5456	17.6442	16.9589	17.3016
AT1G80410.1;AT1G80410.2	AT1G80410.1	NAA15	Yes	tetratricopeptide repeat (TPR)-containing protein	3.58779	0.000956566	27	cytosol	2	15	15	21	21	21	102.15	897	0	166.74	20.8414	20.5359	20.6887	17.0639	17.1378	17.1009
AT2G02560.2;AT2G02560.1	AT2G02560.2	CAND1		cullin-associated and neddylation dissociated	2.51934	0.0178336	4	cytosol	2	4	4	3.7	3.7	3.7	134.62	1217	0	24.974	17.3676	16.8076	17.0876	14.1674	14.9692	14.5683
AT2G07698.1;ATMG01190.1	AT2G07698.1	unknown		ATPase F1 complex alpha subunit protein	3.1453	0.0143425	26	plastid,mitochondrion	2	19	19	25	25	24.1	85.932	777	0	173.06	24.5677	23.5058	24.0368	20.7709	21.012	20.8915
AT2G09990.1	AT2G09990.1	RS161		Ribosomal protein S5 domain 2-like superfamily protein	5.62372	0.00762926	2	cytosol	1	5	1	32.2	6.8	6.8	16.631	146	0.0054282	6.7004	19.6889	20.2247	19.9568	13.6834	14.9828	14.3331
AT2G13360.3;AT2G13360.2;AT2G13360.1	AT2G13360.3	SGAT		alanine:glyoxylate aminotransferase	6.73383	0.0443686	10	peroxisome	3	6	6	16.5	16.5	16.5	44.207	401	0	49.078	21.8712	22.1434	22.0073	17.421	13.1259	15.2734
AT2G15270.2;AT2G15270.1	AT2G15270.2	unknown		PRKR-interacting protein	2.21085	0.0179114	8	nucleus	2	5	5	33	33	33	22.34	194	0	61.007	22.5564	22.5488	22.5526	19.9117	20.7718	20.3417
AT2G15620.1	AT2G15620.1	NIR		nitrite reductase 1	3.82253	0.0210885	8	cytosol,plastid	1	5	5	9.7	9.7	9.7	65.504	586	0	38.313	19.2067	17.9342	18.5705	15.2507	14.2452	14.7479
AT2G16600.2;AT2G16600.1	AT2G16600.2	CP19A		rotamase CYP 3	6.40616	0.00855565	4	cytosol	2	4	3	34.4	28.5	28.5	15.992	151	0	46.227	20.0453	20.0653	20.0553	12.8003	14.498	13.6492
AT2G17840.2;AT2G17840.1	AT2G17840.2	ERD7		Senescence/dehydration-associated protein-like protein	1.93307	0.046339	11	cytosol	2	8	8	28.7	28.7	28.7	43.055	394	0	68.969	19.1148	20.3815	19.7482	17.8212	17.809	17.8151
AT2G18510.1	AT2G18510.1	unknown		RNA-binding (RRM/RBD/RNP motifs) family protein	3.69545	0.00497586	6	nucleus	1	5	5	17.4	17.4	17.4	39.888	363	0	32.369	18.5117	18.9585	18.7351	14.7429	15.3363	15.0396
AT2G20580.1	AT2G20580.1	PSD2A	Yes	26S proteasome regulatory subunit S2 1A	3.22063	0.00384505	11	cytosol,nucleus	1	16	16	21.2	21.2	10.9	98.143	891	0	149.61	20.8141	21.3692	21.0916	17.9315	17.8104	17.871
AT2G20760.1	AT2G20760.1	CLC1		Clathrin light chain protein	5.20804	0.0187718	4	plasma membrane	1	4	4	19.8	19.8	19.8	37.225	338	0	38.039	20.259	20.8798	20.5694	16.3525	14.3702	15.3613
AT2G21390.1	AT2G21390.1	COPA2		Coatomer alpha subunit	2.46832	0.00294932	18	cytosol	1	36	36	35.6	35.6	14.2	136.47	1218	0	323.31	21.8108	22.0589	21.9348	19.611	19.322	19.4665
AT2G23070.1	AT2G23070.1	CSK2P		Protein kinase superfamily protein	3.49166	0.0363442	4	cytosol	3	6	6	19	19	12.7	50.236	432	0	52.157	17.9403	19.0941	18.5172	15.8381	14.2129	15.0255
AT2G27720.1;AT2G27720.4;AT2G27720.3;AT2G27720.2	AT2G27720.1	RLA21		60S acidic ribosomal protein family	2.02699	0.0107333	5	cytosol	4	5	3	58.3	47.8	47.8	11.452	115	0	214.05	24.6489	25.2062	24.9276	22.7846	23.0166	22.9006
AT2G29080.1	AT2G29080.1	FTSH3		FTSH protease 3	2.88483	0.0364476	5	mitochondrion	1	11	11	15.6	15.6	11.1	89.352	809	0	76.608	17.6734	17.0914	17.3824	13.726	15.2692	14.4976
AT2G29550.1	AT2G29550.1	TBB7		tubulin beta-7 chain	3.20322	0.0497355	4	cytosol	1	19	19	47.2	47.2	9.4	50.747	449	0	323.31	24.3104	25.1541	24.7322	22.538	20.5201	21.529
AT2G30970.2;AT2G30970.1	AT2G30970.2	AAT1		aspartate aminotransferase 1	4.45258	0.00704472	6	mitochondrion	2	5	5	17.9	17.9	17.9	47.757	430	0	52.883	19.0248	17.9592	18.492	14.0015	14.0774	14.0394
AT2G33150.1	AT2G33150.1	THIK2		peroxisomal 3-ketoacyl-CoA thiolase 3	2.44559	0.0439671	2	peroxisome	1	2	2	10.6	10.6	10.6	48.578	462	0	13.159	15.8075	17.3621	16.5848	14.1536	14.1247	14.1392
AT2G34310.5;AT2G34310.7;AT2G34310.6;AT2G34310.4;AT2G34310.3;AT2G34310.2;AT2G34310.1	AT2G34310.5	unknown		hypothetical protein	3.68565	0.0300474	2	nucleus	7	2	2	9.8	9.8	9.8	25.295	234	0.00072202	12.021	17.7012	16.8135	17.2574	14.4079	12.7355	13.5717
AT2G35370.1	AT2G35370.1	GCSH1		glycine decarboxylase complex H	3.26903	0.00117898	2	mitochondrion	1	2	1	21.8	9.7	9.7	17.947	165	0.0031928	7.2006	17.98	18.2544	18.1172	14.7677	14.9286	14.8482
AT2G36530.1;AT2G36530.2	AT2G36530.1	ENO2		Enolase	2.42495	0.0399307	8	cytosol	2	10	10	35.4	35.4	35.4	47.719	444	0	100.54	19.2767	19.614	19.4454	17.7304	16.3105	17.0204
AT2G36880.2;AT2G36880.1	AT2G36880.2	METK3		methionine adenosyltransferase 3	5.42691	0.00992626	13	cytosol	2	15	15	51.5	51.5	33.8	42.497	390	0	168.77	23.6919	22.313	23.0024	17.2188	17.9322	17.5755
AT2G37080.1;AT2G37080.2;AT2G37080.3	AT2G37080.1	ICR2		ROP interactive partner 3	1.0892	0.0571	10	cytosol,plastid	3	7	7	13.7	13.7	13.7	65.857	583	0	78.08	18.4874	18.4249	18.4561	16.9646	17.7692	17.3669
AT2G39770.3;AT2G39770.2;AT2G39770.1;AT3G55590.1	AT2G39770.3	GMPP1	Yes	Glucose-1-phosphate adenylyltransferase family protein	3.83843	0.00794033	2	cytosol	4	2	2	6.4	6.4	6.4	39.577	361	0.0021246	11.754	17.7915	16.9641	17.3778	13.2775	13.8011	13.5393
AT2G39800.2;AT2G39800.3;AT2G39800.4;AT2G39800.1	AT2G39800.2	P5CS1		delta1-pyrroline-5-carboxylate synthase 1	6.19015	0.0250694	8	cytosol	4	10	10	19.2	19.2	9.6	66.758	614	0	93.895	20.221	20.559	20.39	15.6308	12.769	14.1999
AT2G39990.1	AT2G39990.1	eEIF3F		eukaryotic translation initiation factor 2	5.02255	0.054583	9	cytosol,nucleus	1	6	6	31.7	31.7	31.7	31.862	293	0	90.376	19.9857	21.2987	20.6422	17.3078	13.9316	15.6197
AT2G40290.3;AT2G40290.2;AT2G40290.1	AT2G40290.3	eIF2AH		Eukaryotic translation initiation factor 2 subunit 1	1.50736	0.05471	10	cytosol	3	6	6	21.6	21.6	21.6	27.681	241	0	60.155	21.8505	22.113	21.9818	19.9461	21.0027	20.4744
AT2G40660.1	AT2G40660.1	unknown	Yes	Nucleic acid-binding OB-fold-like protein	2.85059	0.0299869	2	cytosol	1	1	1	4.4	4.4	4.4	42.088	389	0.0026042	7.5951	17.8715	17.5477	17.7096	14.1457	15.5723	14.859
AT2G42520.3;AT2G42520.2;AT2G42520.1;AT3G58570.1	AT2G42520.3	RH37		P-loop containing nucleoside triphosphate hydrolases superfamily protein	4.6207	0.028856	5	nucleus	4	6	6	10.7	10.7	7.1	67.625	633	0	38.875	18.6314	19.3959	19.0137	13.2968	15.4891	14.393
AT2G42590.2;AT2G42590.1;AT2G42590.3	AT2G42590.2	GRF9		general regulatory factor 9	4.76097	0.000589122	2	cytosol	3	3	2	11.5	7.6	7.6	29.463	262	0.00073099	12.171	19.0302	18.9296	18.9799	14.0633	14.3746	14.2189
AT2G42690.1	AT2G42690.1	PLA20		alpha/beta-Hydrolases superfamily protein	3.1614	0.0570282	7	cytosol	1	5	5	13.8	13.8	13.8	46.056	412	0	35.998	19.4532	18.7644	19.1088	14.829	17.0658	15.9474
AT2G43680.5;AT2G43680.4;AT2G43680.3;AT2G43680.2;AT2G43680.1	AT2G43680.5	IQD14		IQ-domain 14	1.78528	0.0337026	3	cytosol	5	2	2	3.7	3.7	3.7	74.281	668	0	12.499	16.6168	16.4752	16.546	14.2773	15.2441	14.7607
AT2G46280.2;AT2G46280.1;AT2G46280.3	AT2G46280.2	EIF3I		TGF-beta receptor interacting protein 1	1.64032	0.00358181	20	cytosol	4	13	13	53	53	53	36.388	328	0	188.6	23.0964	22.8223	22.9593	21.3456	21.2924	21.319
AT2G47620.1;AT2G47620.2	AT2G47620.1	SWI3A		SWITCH/sucrose nonfermenting 3A	2.43052	0.0589536	4	nucleus	2	3	3	7	7	7	57.484	512	0	20.076	16.2513	17.4626	16.857	13.7368	15.1161	14.4265
AT3G01160.1	AT3G01160.1	unknown		pre-rRNA-processing ESF1-like protein	2.47518	0.02897	3	nucleus	1	3	3	5.5	5.5	5.5	81.492	713	0	18.17	15.9523	17.1269	16.5396	13.8559	14.2729	14.0644
AT3G01390.4;AT3G01390.3;AT3G01390.2;AT3G01390.1	AT3G01390.4	VATG1		vacuolar membrane ATPase 10	6.74881	0.00597119	5	vacuole	4	3	3	41.8	41.8	41.8	12.397	110	0	60.12	21.8825	21.8489	21.8657	14.3729	15.8609	15.1169
AT3G01780.1;AT3G01780.2	AT3G01780.1	TPLAT		ARM repeat superfamily protein	1.78008	0.0109496	21	cytosol	2	15	15	14.3	14.3	14.3	130.91	1176	0	138.56	18.9378	19.327	19.1324	17.1683	17.5364	17.3523
AT3G02090.1;AT3G02090.2	AT3G02090.1	MPPB		Insulinase (Peptidase family M16) protein	1.96193	0.0098162	4	mitochondrion	2	3	3	5.6	5.6	5.6	59.159	531	0	17.851	17.3919	17.0411	17.2165	15.4716	15.0376	15.2546
AT3G02200.2;AT3G02200.1	AT3G02200.2	unknown		Proteasome component (PCI) domain protein	6.21607	0.00631567	12	nucleus	2	7	7	22.5	22.5	22.5	46.784	417	0	63.965	19.8721	19.4831	19.6776	12.7836	14.1395	13.4615
AT3G02530.1;AT5G16070.1	AT3G02530.1	CCT6A	Yes	TCP-1/cpn60 chaperonin family protein	4.60402	0.0144453	8	cytosol	2	4	4	9.9	9.9	9.9	58.949	535	0	29.3	18.9071	19.0783	18.9927	13.5933	15.1841	14.3887
AT3G03100.1;AT3G03100.2	AT3G03100.1	NDUAC		NADH:ubiquinone oxidoreductase 17.2kDa subunit	3.65766	0.00686118	2	mitochondrion	2	2	2	14.5	14.5	14.5	18.316	159	0.0014296	11.891	17.2237	17.8597	17.5417	13.5903	14.1778	13.884
AT3G03960.1	AT3G03960.1	CCT8	Yes	TCP-1/cpn60 chaperonin family protein	3.59065	0.00155705	9	cytosol	1	6	6	15.8	15.8	15.8	58.939	549	0	48.993	18.6327	18.3623	18.4975	15.0553	14.7584	14.9069
AT3G05420.1;AT3G05420.2	AT3G05420.1	ACBP4		acyl-CoA binding protein 4	1.58224	0.0448433	6	cytosol	2	4	4	6.7	6.7	6.7	73.074	668	0	26.289	16.3403	16.7231	16.5317	14.4781	15.4208	14.9495
AT3G05530.1;AT1G09100.1	AT3G05530.1	PS6AA		regulatory particle triple-A ATPase 5A	5.88775	0.00163461	14	cytosol,nucleus	2	10	9	27.8	25	25	47.48	424	0	83.993	19.8037	20.4718	20.1377	14.2021	14.2979	14.25
AT3G06530.3;AT3G06530.1;AT3G06530.2;AT3G06530.5;AT3G06530.4	AT3G06530.3	HEAT1		ARM repeat superfamily protein	2.26246	0.00736485	7	golgi,plasma membrane	5	6	6	3.6	3.6	3.6	245.17	2188	0	51.199	16.0012	15.5384	15.7698	13.3539	13.6609	13.5074
AT3G06580.1	AT3G06580.1	GALK1		Mevalonate/galactokinase family protein	2.12955	0.0281313	3	cytosol	1	2	2	5	5	5	54.34	496	0	13.946	16.9944	16.5427	16.7685	14.1621	15.1158	14.639
AT3G06720.2;AT3G06720.1	AT3G06720.2	IMPA1		importin alpha isoform 1	2.9535	0.0121161	5	cytosol	6	8	3	17.9	10	10	58.644	532	0	23.468	17.9171	17.4634	17.6903	14.3271	15.1465	14.7368
AT3G08530.1	AT3G08530.1	CLAH2		Clathrin heavy chain	3.71773	0.0204047	17	plasma membrane	2	52	11	34.1	8.9	8.9	193.27	1703	0	110.42	18.5322	19.8028	19.1675	15.8936	15.0059	15.4498
AT3G08580.2;AT3G08580.1	AT3G08580.2	ADT1	Yes	ADP/ATP carrier 1	1.23443	0.056069	6	mitochondrion	4	12	12	26	26	13.9	41.475	381	0	118.8	21.9073	22.6193	22.2633	21.308	20.7498	21.0289
AT3G08943.1	AT3G08943.1	unknown		ARM repeat superfamily protein	4.53216	0.0174508	4	cytosol,nucleus	1	3	3	4	4	4	96.353	871	0	19.449	16.9923	18.6369	17.8146	12.9994	13.5655	13.2825
AT3G09260.1	AT3G09260.1	BGL23		Glycosyl hydrolase superfamily protein	1.65962	0.0241194	2	endoplasmic reticulum	4	6	6	17.2	17.2	17.2	59.72	524	0	38.786	16.3411	16.0166	16.1788	14.1774	14.861	14.5192
AT3G09500.1	AT3G09500.1	RL351		Ribosomal L29 family protein	1.56874	0.0221088	9	cytosol	6	8	8	41.5	41.5	26.8	14.285	123	0	113.06	25.7779	25.1621	25.47	23.754	24.0485	23.9013
AT3G09840.1;AT5G03340.1;AT3G53230.1	AT3G09840.1	CD48A	Yes	cell division cycle 48	3.56759	0.00463753	13	cytosol	3	10	10	15.7	15.7	15.7	89.392	809	0	70.147	19.6663	19.0757	19.371	15.6231	15.9837	15.8034
AT3G10530.1	AT3G10530.1	unknown		Transducin/WD40 repeat-like superfamily protein	2.20003	0.0121926	3	nucleus	1	3	3	7.5	7.5	7.5	60.26	536	0	22.543	16.6624	17.0003	16.8313	14.3248	14.9378	14.6313
AT3G11130.1	AT3G11130.1	CLAH1		Clathrin heavy chain	2.26161	0.0555337	15	plasma membrane	1	52	52	33	33	8.6	193.24	1705	0	323.31	22.8716	23.4833	23.1775	21.681	20.1507	20.9159
AT3G12050.2;AT3G12050.1	AT3G12050.2	unknown		Aha1 domain-containing protein	3.68423	0.0406366	2	cytosol	2	1	1	4	4	4	35.794	321	0.0026195	7.7813	17.802	17.6842	17.7431	12.9407	15.1771	14.0589
AT3G14415.3;AT3G14415.1;AT3G14415.2	AT3G14415.3	GLO2		Aldolase-type TIM barrel family protein	5.53499	0.0328813	9	peroxisome	4	17	17	54.2	54.2	16.3	40.306	367	0	173.02	25.048	23.6511	24.3496	17.4937	20.1354	18.8146
AT3G14420.2;AT3G14420.1;AT3G14420.4;AT3G14420.5;AT3G14420.6;AT3G14420.3	AT3G14420.2	GLO1		Aldolase-type TIM barrel family protein	7.34061	0.0404611	10	peroxisome	9	16	5	52.6	14.7	14.7	40.341	367	0	34.12	23.9548	23.3159	23.6353	18.4973	14.0922	16.2947
AT3G15980.1;AT3G15980.7;AT3G15980.6;AT3G15980.4;AT3G15980.3;AT3G15980.2;AT3G15980.5	AT3G15980.1	COB23	Yes	Coatomer beta subunit	5.80901	0.00274007	8	cytosol	7	19	19	24.8	24.8	9.2	102.48	909	0	323.31	20.2108	20.617	20.4139	14.2238	14.986	14.6049
AT3G16470.4;AT3G16470.3;AT3G16470.2;AT3G16470.1	AT3G16470.4	JAL35		Mannose-binding lectin superfamily protein	3.94001	0.0443662	4	cytosol	4	4	4	20.2	20.2	20.2	31.984	297	0	63.582	16.6425	19.123	17.8827	13.726	14.1595	13.9427
AT3G17390.1	AT3G17390.1	METK4		S-adenosylmethionine synthetase family protein	5.72511	0.012941	9	nucleus,plasma membrane	1	14	9	47.6	30	21.4	42.795	393	0	88.651	21.8471	23.1312	22.4891	16.0783	17.4497	16.764
AT3G18130.1	AT3G18130.1	GPLPC		receptor for activated C kinase 1C	3.84538	0.0275279	4	cytosol	1	6	4	23.6	19.3	15.6	35.827	326	0	34.566	18.16	18.4445	18.3022	15.3877	13.526	14.4569
AT3G18780.3;AT3G18780.2;AT1G49240.1;AT3G18780.1	AT3G18780.3	ACT2		actin 2	1.51457	0.0306469	8	cytosol	4	17	17	53.1	53.1	23.3	41.876	377	0	185.1	25.4998	25.7238	25.6118	24.4742	23.7202	24.0972
AT3G18790.1	AT3G18790.1	unknown		pre-mRNA-splicing factor ISY1-like protein	3.7527	0.0147527	2	nucleus	1	2	2	11.3	11.3	11.3	35.377	300	0	16.321	17.9404	16.993	17.4667	13.2554	14.1726	13.714
AT3G19130.1	AT3G19130.1	RBP47	Yes	RNA-binding protein 47B	12.3335	0.0065512	12	nucleus	3	15	15	42.1	42.1	34.9	48.118	435	0	323.31	27.3859	27.2316	27.3088	13.5515	16.399	14.9753
AT3G19170.2;AT3G19170.1	AT3G19170.2	PREP1		presequence protease 1	3.69272	0.00808715	17	mitochondrion	7	10	10	10.9	10.9	10.9	119.76	1069	0	62.66	18.5622	18.6789	18.6206	15.3997	14.456	14.9279
AT3G21540.1	AT3G21540.1	unknown		transducin family protein / WD-40 repeat family protein	1.75766	0.0424088	6	nucleus	1	8	8	9.4	9.4	9.4	106.06	955	0	55.505	17.2511	16.3202	16.7857	14.7401	15.3159	15.028
AT3G22110.1	AT3G22110.1	PSA4A		20S proteasome alpha subunit C1	3.65423	0.056685	6	cytosol,nucleus	2	5	5	24	24	24	27.475	250	0	31.287	17.8214	19.3293	18.5754	13.8039	16.0384	14.9211
AT3G22890.1;AT4G14680.1;AT4G14680.2	AT3G22890.1	APS1		ATP sulfurylase 1	5.04118	0.0175629	14	cytosol,plastid	3	17	17	45.1	45.1	33.5	51.458	463	0	144.49	22.6778	22.1386	22.4082	18.2994	16.4347	17.367
AT3G23620.1	AT3G23620.1	RPF2		Ribosomal RNA processing Brix domain protein	4.12389	0.0180492	4	nucleus	1	4	4	14	14	14	35.727	314	0	28.23	19.028	18.8523	18.9402	14.0156	15.617	14.8163
AT3G23990.1	AT3G23990.1	CH60A	Yes	heat shock protein 60	3.29171	0.00567124	3	mitochondrion	1	10	10	19.8	19.8	6.6	61.28	577	0	67.363	18.177	18.2528	18.2149	15.2748	14.5717	14.9232
AT3G26650.1	AT3G26650.1	G3PA1		glyceraldehyde 3-phosphate dehydrogenase A subunit	3.66475	0.00918918	10	cytosol,plastid	1	19	19	48.2	48.2	14.6	42.489	396	0	323.31	27.5185	27.2689	27.3937	24.217	23.2409	23.729
AT3G27120.1	AT3G27120.1	FIGL1		P-loop containing nucleoside triphosphate hydrolases superfamily protein	3.50378	0.0112705	2	nucleus	1	1	1	1.8	1.8	1.8	75.347	680	0.0025773	7.2712	16.7682	16.4705	16.6193	12.6015	13.6296	13.1156
AT3G28500.1	AT3G28500.1	RLA23		60S acidic ribosomal protein family	6.73391	0.00339295	2	cytosol	1	2	2	22.6	22.6	22.6	11.735	115	0	13.241	20.9874	19.9301	20.4588	13.902	13.5477	13.7249
AT3G42050.1	AT3G42050.1	VATH		vacuolar ATP synthase subunit H family protein	5.47545	0.0137431	6	golgi,vacuole	1	4	4	12.5	12.5	12.5	50.284	441	0	30.65	19.5077	20.0143	19.761	15.1773	13.3939	14.2856
AT3G43300.2;AT3G43300.3;AT3G43300.1	AT3G43300.2	BIG5		HOPM interactor 7	2.25496	0.00425915	6	cytosol	3	8	8	6.5	6.5	6.5	191.45	1727	0	54.466	15.9882	15.6563	15.8222	13.6951	13.4395	13.5673
AT3G45980.1	AT3G45980.1	H2B6		Histone superfamily protein	6.79556	0.00599774	2	nucleus	1	6	1	42	7.3	7.3	16.436	150	0.0071429	6.5681	21.5716	21.369	21.4703	13.9305	15.4189	14.6747
AT3G46970.1	AT3G46970.1	PHS2		alpha-glucan phosphorylase 2	4.61054	0.00933664	17	cytosol	1	12	12	21.3	21.3	19.4	95.158	841	0	130.58	20.9779	20.2081	20.593	16.4925	15.4724	15.9825
AT3G49430.2;AT3G49430.7;AT3G49430.6;AT3G49430.5;AT3G49430.4;AT3G49430.3;AT3G49430.1	AT3G49430.2	SR34A		SER/ARG-rich protein 34A	4.10355	0.00555566	3	nucleus	7	4	2	12.8	7.4	7.4	33.462	297	0	15.751	19.0791	18.242	18.6605	14.4342	14.6798	14.557
AT3G52930.1	AT3G52930.1	ALFC8		Aldolase superfamily protein	1.9558	0.0217167	7	cytosol	1	10	10	33.8	33.8	16.2	38.539	358	0	85.444	22.1815	21.3727	21.7771	19.94	19.7027	19.8213
AT3G53110.1	AT3G53110.1	RH38	Yes	P-loop containing nucleoside triphosphate hydrolases superfamily protein	2.56783	0.0302725	3	cytosol,nucleus	1	2	2	5.8	5.8	5.8	55.383	496	0	15.917	16.3443	17.145	16.7447	14.7044	13.6492	14.1768
AT3G56490.1	AT3G56490.1	HINT1		HIS triad family protein 3	4.85964	0.0244608	3	peroxisome	1	2	2	23.1	23.1	23.1	16	147	0	13.209	20.2447	18.0223	19.1335	14.3798	14.1679	14.2739
AT3G56940.2;AT3G56940.1	AT3G56940.2	CRD1		dicarboxylate diiron protein putative (Crd1)	2.73165	0.00321924	5	peroxisome	2	3	3	11.4	11.4	11.4	39.178	332	0	22.256	18.0097	18.0159	18.0128	15.5014	15.0609	15.2811
AT3G57000.1	AT3G57000.1	unknown		nucleolar essential protein-like protein	4.94941	0.02103	5	cytosol	1	6	6	24.8	24.8	24.8	33.829	298	0	37.69	17.8725	19.8091	18.8408	13.4894	14.2933	13.8914
AT3G57290.1	AT3G57290.1	eEIF3E		eukaryotic translation initiation factor 3E	3.1743	0.00498698	18	cytosol	1	12	12	39.5	39.5	39.5	51.749	441	0	140.97	20.2478	20.8067	20.5272	17.5076	17.1983	17.3529
AT3G58510.3;AT3G58510.2;AT3G58510.1	AT3G58510.3	RH11	Yes	DEA(D/H)-box RNA helicase family protein	1.37521	0.00956022	4	nucleus	8	6	4	12.4	8.7	8.7	66.025	612	0	25.066	17.5032	17.449	17.4761	16.2919	15.9098	16.1009
AT3G58730.1	AT3G58730.1	VATD		vacuolar ATP synthase subunit D (VATD) / V-ATPase D subunit / vacuolar proton pump D subunit (VATPD)	7.33106	0.00434512	6	golgi,vacuole	1	4	4	14.2	14.2	14.2	29.058	261	0	24.466	21.3439	20.3195	20.8317	13.9598	13.0414	13.5006
AT3G59020.1;AT3G59020.2	AT3G59020.1	SAD2H		ARM repeat superfamily protein	2.88271	0.0487352	7	cytosol,nucleus	2	9	9	11.1	11.1	10.3	117.64	1029	0	82.655	17.9172	17.656	17.7866	13.9401	15.8677	14.9039
AT3G60830.1	AT3G60830.1	ARP7		actin-related protein 7	1.66873	0.0370207	13	cytosol	1	9	9	28.7	28.7	28.7	39.904	363	0	76.24	20.3132	20.8856	20.5994	18.5438	19.3175	18.9307
AT3G63260.1;AT3G63260.2;AT3G01490.1;AT4G31170.7;AT4G31170.5;AT4G31170.8;AT4G31170.3;AT4G31170.2;AT4G31170.6;AT4G31170.1;AT2G24360.1;AT4G31170.10;AT4G31170.4;AT5G50000.1;AT3G22750.1;AT4G14780.1;AT3G01490.2;AT4G23240.2;AT5G50000.2;AT4G31170.9;AT4G23240.1	AT3G63260.1	unknown		Protein kinase superfamily protein	2.95367	0.00558087	3	plasma membrane	21	2	2	5.1	5.1	5.1	42.582	391	0.0027192	10.933	16.6053	17.232	16.9186	13.9359	13.994	13.9649
AT3G63460.3;AT3G63460.1;AT3G63460.2	AT3G63460.3	SC31B	Yes	transducin family protein / WD-40 repeat family protein	5.24173	0.0064143	30	nucleus	3	19	19	20.3	20.3	20.3	118.72	1094	0	148.01	20.4891	21.0733	20.7812	15.016	16.063	15.5395
AT4G00270.1;AT5G14280.1;AT2G25650.1	AT4G00270.1	STKLO		DNA-binding storekeeper protein-related transcriptional regulator	3.10448	0.0105522	2	nucleus	3	2	2	7.6	7.6	7.6	34.058	302	0	13.819	18.1163	17.6418	17.879	14.3825	15.1666	14.7746
AT4G00810.2;AT4G00810.1	AT4G00810.2	RLA12		60S acidic ribosomal protein family	5.65512	0.0198087	3	cytosol	2	3	3	37.2	37.2	37.2	11.307	113	0	134.88	20.5433	22.7187	21.631	16.3801	15.5717	15.9759
AT4G02840.1;AT4G02840.2	AT4G02840.1	SMD1B		Small nuclear ribonucleoprotein family protein	5.29651	0.0152443	5	nucleus	4	3	3	20.7	20.7	20.7	12.75	116	0	27.873	19.0862	20.6353	19.8608	15.1084	14.0201	14.5642
AT4G04210.1	AT4G04210.1	PUX4		plant UBX domain containing protein 4	5.58573	0.00872927	3	nucleus	1	6	6	18.5	18.5	10.2	32.896	303	0	44.176	20.2125	20.2249	20.2187	13.8851	15.3808	14.633
AT4G04910.1	AT4G04910.1	NSF	Yes	AAA-type ATPase family protein	2.54099	0.00294418	9	golgi	1	6	6	9.3	9.3	9.3	81.486	742	0	36.903	17.2773	17.4958	17.3866	15.0081	14.683	14.8456
AT4G09000.1;AT4G09000.2	AT4G09000.1	GRF1		general regulatory factor 1	2.17274	0.0393285	7	cytosol	3	10	10	41.2	41.2	26.2	29.931	267	0	81.843	21.7005	21.6536	21.6771	18.8565	20.1521	19.5043
AT4G09320.1	AT4G09320.1	NDK1		nucleoside diphosphate kinase	1.86455	0.0150603	6	cytosol	1	3	3	24.8	24.8	24.8	16.5	149	0	38.486	20.5901	20.9276	20.7589	18.6094	19.1792	18.8943
AT4G10120.5;AT4G10120.4;AT4G10120.3;AT4G10120.2;AT4G10120.1	AT4G10120.5	SPSA4	Yes	Sucrose-phosphate synthase family protein	1.40301	0.0143154	3	cytosol	5	4	2	4.5	2.7	2.7	95.082	849	0	15.244	16.1845	16.3444	16.2645	15.0906	14.6324	14.8615
AT4G10480.2;AT4G10480.1	AT4G10480.2	NACA4		Nascent polypeptide-associated complex (NAC) alpha subunit family protein	2.47103	0.0456337	11	nucleus	2	8	8	42.7	42.7	42.7	23.114	211	0	186.98	22.0674	23.0775	22.5724	20.725	19.4777	20.1014
AT4G10710.1;AT4G10710.2;AT4G10710.3	AT4G10710.1	SPT16		global transcription factor C	1.85709	0.0477034	4	nucleus	3	7	7	7.4	7.4	7.4	120.58	1074	0	41.969	16.6191	15.3816	16.0003	14.1363	14.1502	14.1432
AT4G10840.1;AT4G10840.2	AT4G10840.1	KLCR1		Tetratricopeptide repeat (TPR)-like superfamily protein	2.16101	0.017356	10	golgi	2	8	8	16.4	16.4	16.4	66.28	609	0	61.048	19.0285	19.8532	19.4408	17.3095	17.2502	17.2798
AT4G10925.5;AT4G10925.4;AT4G10925.3;AT4G10925.2;AT4G10925.1	AT4G10925.5	SKIP8		Nuclear transport factor 2 (NTF2) family protein	6.44226	0.0417097	11	cytosol	5	8	8	46.3	46.3	46.3	26.254	231	0	71.364	22.95	19.5654	21.2577	13.7736	15.8572	14.8154
AT4G13930.1	AT4G13930.1	GLYC4		serine hydroxymethyltransferase 4	2.98754	0.0372363	13	cytosol	1	8	8	22.7	22.7	22.7	51.717	471	0	54.801	20.9714	19.2861	20.1287	16.9488	17.3336	17.1412
AT4G13940.1;AT4G13940.3;AT4G13940.4;AT4G13940.2	AT4G13940.1	SAHH1		S-adenosyl-L-homocysteine hydrolase	3.0524	0.0245588	7	cytosol	4	15	15	34	34	19.4	53.378	485	0	155.73	25.0219	24.8841	24.953	22.5998	21.2013	21.9006
AT4G14800.1;AT4G14800.2	AT4G14800.1	PSB2B		20S proteasome beta subunit D2	4.56894	0.001384	2	cytosol,vacuole	2	2	2	11.1	11.1	5.5	21.984	199	0	12.725	19.1694	18.8651	19.0173	14.6351	14.2616	14.4483
AT4G15545.1	AT4G15545.1	Y4554		PH-response transcription factor	1.54884	0.0391343	3	nucleus	1	2	2	7.4	7.4	7.4	37.206	337	0	14.272	17.8729	18.3905	18.1317	16.2016	16.9641	16.5828
AT4G15900.1	AT4G15900.1	PRL1		pleiotropic regulatory locus 1	2.05949	0.0372834	3	nucleus	1	5	5	13.8	13.8	13.8	54.009	486	0	40.346	17.2463	16.9404	17.0934	15.6102	14.4576	15.0339
AT4G16150.1	AT4G16150.1	CMTA5	Yes	calmodulin-binding transcription activator 5	2.43412	0.0108679	2	nucleus	1	2	2	2.2	2.2	2.2	104.77	923	0.0027304	11.076	15.9571	16.3782	16.1677	13.4356	14.0315	13.7336
AT4G16340.2;AT4G16340.1	AT4G16340.2	SPK1		guanyl-nucleotide exchange factorsGTPase bindingGTP binding protein	4.48453	0.00121584	8	golgi	2	7	7	4.4	4.4	4.4	206.83	1830	0	42.093	19.7377	19.2947	19.5162	15.0289	15.0345	15.0317
AT4G17530.1;AT5G47200.1	AT4G17530.1	RAD2C		RAB GTPase homolog 1C	3.06344	0.0549032	2	cytosol	2	3	2	21.8	16.3	16.3	22.318	202	0.0021171	11.698	16.2273	18.3277	17.2775	13.859	14.5691	14.2141
AT4G18100.1	AT4G18100.1	RL321	Yes	Ribosomal protein L32e	1.27525	0.0111424	2	cytosol	1	6	6	27.1	27.1	8.3	15.503	133	0	323.31	25.1839	24.9438	25.0638	23.9405	23.6367	23.7886
AT4G20360.2;AT4G20360.1	AT4G20360.2	EFTU		RAB GTPase homolog E1B	3.7907	0.00807418	27	cytosol,plastid	2	18	18	44.7	44.7	44.7	51.63	476	0	323.31	25.6604	25.0548	25.3576	21.9491	21.1847	21.5669
AT4G20890.1	AT4G20890.1	TBB9		tubulin beta-9 chain	1.99699	0.0239156	4	cytosol	1	18	5	45.7	18	5.4	49.657	444	0	91.535	20.802	21.6066	21.2043	18.9987	19.4159	19.2073
AT4G21660.1;AT4G21660.2;AT4G21660.3	AT4G21660.1	unknown		proline-rich spliceosome-associated (PSP) family protein	5.4104	0.00286384	8	nucleus	3	5	5	15.1	15.1	15.1	66.833	584	0	47.128	19.2074	19.9382	19.5728	14.351	13.9737	14.1624
AT4G21710.1	AT4G21710.1	NRPB2		DNA-directed RNA polymerase family protein	1.77093	0.0407524	4	nucleus	1	4	4	4.2	4.2	4.2	135.02	1188	0	24.08	16.4495	16.0079	16.2287	13.9659	14.9496	14.4578
AT4G22670.1	AT4G22670.1	F10AL		HSP70-interacting protein 1	3.52436	0.00500405	12	cytosol	1	7	7	22.9	22.9	22.9	46.621	441	0	95.195	20.9492	20.5581	20.7537	16.9327	17.5259	17.2293
AT4G23600.1;AT4G23600.3;AT4G23600.2	AT4G23600.1	CORI3		Tyrosine transaminase family protein	2.4595	0.00460418	5	peroxisome	3	6	6	20.1	20.1	20.1	47.038	422	0	51.803	16.1797	16.6207	16.4002	14.0293	13.852	13.9407
AT4G23650.1	AT4G23650.1	CDPK3		calcium-dependent protein kinase 6	3.32322	0.00207605	3	cytosol	1	2	2	3.8	3.8	3.8	59.336	529	0.0021008	11.518	19.325	19.5004	19.4127	16.2856	15.8934	16.0895
AT4G24270.1;AT4G24270.2;AT4G24270.4;AT4G24270.3	AT4G24270.1	unknown		EMBRYO DEFECTIVE 140	1.59808	0.0319102	9	nucleus	4	7	7	12.1	12.1	12.1	92.771	816	0	54.324	17.7544	18.5873	18.1709	16.4915	16.6541	16.5728
AT4G26110.2;AT4G26110.1	AT4G26110.2	NAP1A		nucleosome assembly protein1B1	3.07988	0.0596355	5	nucleus	2	4	3	11.1	8.9	8.9	41.607	359	0	18.209	18.5918	19.9794	19.2856	17.1492	15.2622	16.2057
AT4G26780.1	AT4G26780.1	MGE2		Co-chaperone GrpE family protein	1.69925	0.0586882	3	mitochondrion	1	8	8	37	37	37	36.116	327	0	89.54	17.3484	17.2802	17.3143	14.976	16.2541	15.6151
AT4G28080.1	AT4G28080.1	TSS		Tetratricopeptide repeat (TPR)-like superfamily protein	3.25035	0.0101117	28	nucleus	1	28	22	18.9	15.2	15.2	199.11	1819	0	187.72	19.7197	18.8251	19.2724	16.1643	15.8798	16.022
AT4G29040.1;AT2G20140.1	AT4G29040.1	PRS4A	Yes	regulatory particle AAA-ATPase 2A	3.18457	0.0244626	18	cytosol,nucleus	2	11	11	32.3	32.3	32.3	49.369	443	0	167.67	21.6713	22.0853	21.8783	19.3953	17.9921	18.6937
AT4G31480.9;AT4G31480.8;AT4G31480.7;AT4G31480.5;AT4G31480.4;AT4G31480.2;AT4G31480.1;AT4G31480.6;AT4G31480.3	AT4G31480.9	COPB1		Coatomer beta subunit	4.04244	0.0106186	2	cytosol	9	21	21	22.6	22.6	3.4	106.14	948	0	188.05	21.4294	20.9282	21.1788	16.5927	17.6801	17.1364
AT4G34200.1	AT4G34200.1	SERA1		D-3-phosphoglycerate dehydrogenase	2.17229	0.0154019	5	cytosol,plastid	1	5	5	11.8	11.8	11.8	63.324	603	0	30.61	17.7499	17.5961	17.673	15.118	15.8834	15.5007
AT4G35090.1;AT4G35090.3;AT4G35090.2	AT4G35090.1	CATA2		catalase 2	5.72339	0.0356139	7	peroxisome	3	12	8	32.3	22	15.7	56.931	492	0	85.541	22.2663	20.2601	21.2632	16.8056	14.274	15.5398
AT4G35785.1;AT4G35785.4;AT4G35785.6;AT4G35785.3;AT4G35785.5;AT4G35785.2	AT4G35785.1	unknown		RNA-binding (RRM/RBD/RNP motifs) family protein	4.62202	0.00190726	4	nucleus	6	2	2	11.8	11.8	11.8	21.741	187	0	13.319	19.9505	19.4814	19.716	15.2581	14.9298	15.0939
AT4G36690.4;AT4G36690.1;AT4G36690.2;AT4G36690.3	AT4G36690.4	U2A2A		U2 snRNP auxilliary factor large subunit splicing factor	3.4697	0.0421982	6	nucleus	4	8	8	24.3	24.3	23	60.665	551	0	77.439	18.0125	20.1571	19.0848	15.5104	15.7198	15.6151
AT4G37930.1	AT4G37930.1	GLYM1		serine transhydroxymethyltransferase 1	4.43494	0.00763471	24	mitochondrion	5	19	19	46.8	46.8	46.8	57.4	517	0	226.58	22.8238	21.7328	22.2783	17.7444	17.9422	17.8433
AT4G38510.4;AT4G38510.3;AT4G38510.2;AT4G38510.1;AT4G38510.5	AT4G38510.4	VATB2		ATPase V1 complex subunit B protein	2.1859	0.0569427	2	cytosol	5	9	1	21.4	2.9	2.9	54.304	487	0.0026631	8.4904	16.593	16.0917	16.3423	14.925	13.3878	14.1564
AT4G38600.1;AT4G38600.3;AT4G38600.2	AT4G38600.1	UPL3		HECT ubiquitin protein ligase family protein KAK	2.2526	0.00365387	7	golgi	3	10	10	7.5	7.5	7.5	202.93	1888	0	81.219	16.4732	16.8222	16.6477	14.3112	14.479	14.3951
AT4G38740.1;AT2G21130.1	AT4G38740.1	CP18C		rotamase CYP 1	5.76405	0.00154985	6	cytosol	2	3	3	18.6	18.6	18.6	18.373	172	0	23.521	20.6248	20.0069	20.3159	14.4623	14.6414	14.5518
AT4G39520.1	AT4G39520.1	DRG3	Yes	GTP-binding protein-like protein	3.68334	0.0389221	8	cytosol	1	8	8	26.8	26.8	26.8	41.143	369	0	79.025	19.6597	20.2544	19.957	17.325	15.2224	16.2737
AT5G01160.2;AT5G01160.1	AT5G01160.2	HAKAI		RING/U-box superfamily protein	3.02807	0.0377947	1	nucleus	2	1	1	4.4	4.4	4.4	39.771	360	0.0026684	8.7848	16.5811	17.9112	17.2462	14.7995	13.6366	14.2181
AT5G01750.1;AT5G01750.2	AT5G01750.1	LOR15		LURP-one-like protein (DUF567)	3.64977	0.0530024	2	golgi	2	1	1	8	8	8	19.499	174	0.0026667	8.7373	17.1188	17.7034	17.4111	12.5013	15.0214	13.7613
AT5G03740.1	AT5G03740.1	HDT3		histone deacetylase 2C	1.87005	0.00180852	8	nucleus	1	9	9	39.8	39.8	39.8	31.83	294	0	72.456	20.0147	19.8789	19.9468	18.1668	17.9867	18.0768
AT5G08590.1;AT5G63650.1;AT5G08590.2	AT5G08590.1	SRK2G		SNF1-related protein kinase 2.1	6.04367	0.000194547	3	nucleus	4	6	6	19	19	12.5	40.197	353	0	59.516	19.7792	19.8957	19.8375	13.6897	13.8979	13.7938
AT5G09660.2;AT5G09660.1;AT5G09660.3;AT5G09660.5;AT5G09660.4	AT5G09660.2	MDHX2		peroxisomal NAD-malate dehydrogenase 2	4.77925	0.0102526	6	peroxisome	6	4	4	14.4	14.4	14.4	34.975	333	0	23.969	18.4184	19.2066	18.8125	13.4607	14.6058	14.0332
AT5G10450.2;AT5G10450.1;AT5G10450.3;AT5G10450.4	AT5G10450.2	GRF6		G-box regulating factor 6	1.76318	0.01565	8	cytosol	4	9	7	36.2	28.9	22.4	27.718	246	0	65.816	22.5022	22.2069	22.3545	20.308	20.8747	20.5913
AT5G11170.2;AT5G11200.1;AT5G11170.1;AT5G11200.3;AT5G11200.2	AT5G11170.2	RH15		DEAD/DEAH box RNA helicase family protein	2.94952	0.0595969	3	nucleus	5	2	2	6.1	6.1	6.1	39.093	344	0.00073421	12.214	17.456	17.7007	17.5784	15.7433	13.5144	14.6288
AT5G11520.1	AT5G11520.1	AAT3		aspartate aminotransferase 3	5.92483	0.0144769	11	peroxisome	1	9	7	23.4	19.6	19.6	48.954	449	0	46.652	19.6914	19.7103	19.7009	12.7454	14.8067	13.776
AT5G12370.3;AT5G12370.2;AT5G12370.1	AT5G12370.3	SECAA		exocyst complex component sec10	2.30818	0.0439332	13	cytosol	3	8	8	13	13	13	89.036	820	0	70.659	19.7143	19.3277	19.521	16.5053	17.9203	17.2128
AT5G14040.1	AT5G14040.1	MPCP3		phosphate transporter B1	2.60695	0.0148559	12	mitochondrion	2	7	7	21.3	21.3	21.3	40.089	375	0	61.242	20.6819	21.3467	21.0143	18.0898	18.7249	18.4074
AT5G14670.3;AT5G14670.2;AT1G10630.1;AT3G62290.3;AT3G62290.2;AT3G62290.1;AT2G47170.3;AT2G47170.2;AT2G47170.1;AT1G70490.7;AT1G70490.6;AT1G70490.5;AT1G70490.4;AT1G70490.3;AT1G70490.2;AT1G70490.1;AT1G23490.1;AT1G10630.2;AT5G14670.1	AT5G14670.3	unknown	Yes	ADP-ribosylation factor A1B	1.638	0.00790941	3	golgi	19	3	3	22.1	22.1	22.1	20.693	181	0	36.828	19.1847	19.5922	19.3884	17.7946	17.7063	17.7504
AT5G14720.2;AT5G14720.1	AT5G14720.2	unknown		Protein kinase superfamily protein	3.13679	0.00240856	6	plasma membrane	2	5	5	11.6	11.6	11.6	75.363	674	0	62.214	17.0591	17.4504	17.2547	14.0206	14.2152	14.1179
AT5G14780.3;AT5G14780.2;AT5G14780.1	AT5G14780.3	FDH		formate dehydrogenase	7.20814	0.0131471	19	mitochondrion	3	12	12	43	43	43	39.63	358	0	107.47	22.6296	22.5913	22.6105	16.5947	14.21	15.4023
AT5G15750.1	AT5G15750.1	unknown		Alpha-L RNA-binding motif/Ribosomal protein S4 family protein	3.67052	0.0170078	2	cytosol	1	2	2	13.7	13.7	13.7	21.767	182	0	12.545	17.9786	19.2889	18.6337	15.1946	14.7318	14.9632
AT5G16130.1	AT5G16130.1	RS73	Yes	Ribosomal protein S7e family protein	1.84086	0.0365199	7	cytosol	1	9	5	40.5	30	30	22.06	190	0	91.211	23.3373	23.4755	23.4064	21.0433	22.0878	21.5655
AT5G16750.1	AT5G16750.1	unknown		Transducin family protein / WD-40 repeat family protein	2.57749	0.0117831	4	nucleus	1	4	4	6.7	6.7	6.7	96.696	876	0	37.159	16.5555	16.2051	16.3803	14.1655	13.4401	13.8028
AT5G17920.2;AT5G17920.1	AT5G17920.2	METE1		Cobalamin-independent synthase family protein	1.49605	0.0339131	10	cytosol	4	24	24	37.6	37.6	17.4	84.356	765	0	242.06	21.2218	21.2424	21.2321	20.1468	19.3254	19.7361
AT5G19300.1	AT5G19300.1	unknown		methyltransferase C9orf114 protein	2.79611	0.0353749	5	nucleus	1	4	4	13.3	13.3	13.3	44.879	398	0	28.116	17.1234	18.1318	17.6276	15.4345	14.2285	14.8315
AT5G19550.1	AT5G19550.1	AAT2		aspartate aminotransferase 2	6.31438	0.0165985	15	cytosol	4	11	11	34.6	34.6	30.4	44.266	405	0	81.978	21.9711	20.8207	21.3959	16.1119	14.0511	15.0815
AT5G19820.1	AT5G19820.1	unknown		ARM repeat superfamily protein	1.76642	0.0285014	18	golgi	1	14	14	16.6	16.6	16.6	123.82	1116	0	118.64	20.4453	20.4823	20.4638	18.257	19.1378	18.6974
AT5G19990.2;AT5G20000.1;AT5G19990.3;AT5G19990.1	AT5G19990.2	PRS8A		regulatory particle triple-A ATPase 6A	3.93597	0.0290207	19	cytosol,nucleus	6	15	15	52.4	52.4	47.1	40.688	361	0	118.11	22.5305	22.2732	22.4019	17.4823	19.4495	18.4659
AT5G20010.1;AT5G55190.1;AT5G20020.1	AT5G20010.1	RAN1		RAS-related nuclear protein-1	2.9261	0.0191845	8	cytosol	3	7	7	39.4	39.4	39.4	25.276	221	0	78.635	22.602	23.0376	22.8198	20.4423	19.3451	19.8937
AT5G20280.1	AT5G20280.1	SPSA1		sucrose phosphate synthase 1F	4.15785	0.00144317	26	cytosol	2	19	19	21	21	18.6	117.32	1043	0	201.68	21.6647	21.7435	21.7041	17.7666	17.3259	17.5462
AT5G20490.1;AT5G20490.2;AT5G20490.3	AT5G20490.1	MYO17	Yes	myosin family protein with Dil	2.73412	0.0586646	20	golgi	14	17	17	13.7	13.7	11.7	173.24	1530	0	112.35	18.1363	18.7575	18.4469	16.6942	14.7313	15.7127
AT5G20890.1	AT5G20890.1	TCPB		TCP-1/cpn60 chaperonin family protein	3.29816	0.0238116	3	cytosol	1	3	3	9.9	9.9	9.9	57.285	527	0	26.061	16.4957	17.4237	16.9597	13.0765	14.2466	13.6616
AT5G22580.1	AT5G22580.1	Y5258		Stress responsive A/B Barrel Domain-containing protein	2.7955	0.00337486	2	vacuole	1	1	1	11.7	11.7	11.7	12.349	111	0.004422	7.0725	18.3237	17.8754	18.0995	15.2488	15.3593	15.304
AT5G23900.1	AT5G23900.1	RL133		Ribosomal protein L13e family protein	4.89347	0.0214903	3	cytosol	1	10	5	51.5	30.6	30.6	23.485	206	0	67.113	19.7908	18.9803	19.3856	15.4592	13.525	14.4921
AT5G25757.1;AT5G25754.1	AT5G25757.1	unknown		RNA polymerase I-associated factor PAF67	5.492	0.00597836	10	cytosol	2	7	7	16.3	16.3	16.3	60.182	514	0	93.153	20.9616	20.5401	20.7509	15.827	14.6907	15.2589
AT5G26710.1	AT5G26710.1	SYEC		Glutamyl/glutaminyl-tRNA synthetase class Ic	3.68973	0.0366727	5	cytosol	1	3	3	4.7	4.7	4.7	81.064	719	0	24.871	18.7008	17.3308	18.0158	13.5192	15.1329	14.3261
AT5G26742.2;AT5G26742.1;AT5G26742.3	AT5G26742.2	RH3		DEAD box RNA helicase (RH3)	5.34862	0.0312677	28	cytosol,plastid	3	19	19	30.9	30.9	30.9	81.155	748	0	149.92	21.6775	20.9466	21.312	17.3193	14.6075	15.9634
AT5G28840.2;AT5G28840.1	AT5G28840.2	GME		GDP-D-mannose 3C5-epimerase	2.24278	0.0043012	2	cytosol	2	2	2	8	8	8	42.758	377	0	16.441	17.4168	17.1968	17.3068	14.8858	15.2421	15.064
AT5G30510.1	AT5G30510.1	RPS1		ribosomal protein S1	5.89857	0.0376686	17	cytosol,plastid	1	11	11	28.4	28.4	28.4	45.11	416	0	94.7	23.3751	22.4846	22.9299	18.6902	15.3724	17.0313
AT5G35180.3;AT5G35180.2;AT5G35180.1;AT5G35180.5;AT5G35180.4	AT5G35180.3	unknown		ENHANCED DISEASE RESISTANCE protein (DUF1336)	2.27748	0.0481022	3	nucleus	5	5	5	12.3	12.3	12.3	66.732	593	0	38.107	16.0523	16.8025	16.4274	13.486	14.8138	14.1499
AT5G35530.1	AT5G35530.1	RS33		Ribosomal protein S3 family protein	2.77404	0.0423554	4	cytosol	1	13	4	49.6	15.7	15.7	27.458	248	0	33.851	18.675	19.2715	18.9732	17.0092	15.3891	16.1992
AT5G36230.1;AT5G36230.2	AT5G36230.1	unknown		ARM repeat superfamily protein	5.61666	6.35806e-05	4	cytosol	2	3	3	9.2	9.2	6.3	47.215	411	0	19.85	18.5147	18.6346	18.5747	12.9785	12.9375	12.958
AT5G42820.2;AT5G42820.1;AT1G27650.1;AT1G27650.2	AT5G42820.2	U2AFB		Zinc finger C-x8-C-x5-C-x3-H type family protein	4.01078	0.0246801	3	nucleus	4	3	3	10.6	10.6	10.6	33.232	283	0	33.806	18.9778	19.5366	19.2572	14.3639	16.129	15.2464
AT5G42980.1	AT5G42980.1	TRXH3		thioredoxin 3	2.73839	0.0128784	2	cytosol	1	4	4	35.6	35.6	35.6	13.109	118	0	24.64	18.1235	18.6092	18.3664	16.0046	15.2513	15.628
AT5G43070.1;AT1G47200.1	AT5G43070.1	WPP1		WPP domain protein 1	4.01582	0.00558058	2	nucleus	2	1	1	8.4	8.4	8.4	16.634	155	0.0026298	7.8618	17.8476	18.6885	18.2681	14.173	14.3315	14.2523
AT5G43940.1;AT5G43940.2	AT5G43940.1	ADHX	Yes	GroES-like zinc-binding dehydrogenase family protein	3.62213	0.0122309	4	peroxisome	2	4	4	18.5	18.5	18.5	40.698	379	0	24.075	17.1925	18.3464	17.7695	14.164	14.1307	14.1473
AT5G44500.2;AT5G44500.1;AT4G20440.5;AT4G20440.4;AT4G20440.3;AT4G20440.2;AT4G20440.1	AT5G44500.2	unknown		Small nuclear ribonucleoprotein family protein	5.86358	0.00572212	3	nucleus	7	3	3	13.4	13.4	13.4	26.999	254	0	17.136	18.764	19.9145	19.3393	13.2122	13.7392	13.4757
AT5G44800.1	AT5G44800.1	CHR4		chromatin remodeling 4	1.80464	0.01473	5	nucleus	1	7	7	4.1	4.1	4.1	247.92	2223	0	42.426	15.8418	15.9821	15.912	13.7984	14.4163	14.1073
AT5G49460.2;AT5G49460.1;AT3G06650.2;AT3G06650.1	AT5G49460.2	ACLB2		ATP citrate lyase subunit B 2	2.22017	0.0324782	5	cytosol	4	4	4	7.9	7.9	7.9	65.827	608	0	39.372	16.0235	17.2073	16.6154	14.4579	14.3326	14.3952
AT5G49810.1	AT5G49810.1	MMT1		methionine S-methyltransferase	2.36856	0.0354627	7	cytosol	1	4	4	4.5	4.5	4.5	118.71	1071	0	25.169	17.347	17.8578	17.6024	15.8498	14.6179	15.2338
AT5G50850.1	AT5G50850.1	ODPB1		Transketolase family protein	3.04432	0.0399345	12	mitochondrion	1	8	8	30	30	30	39.175	363	0	56.408	21.7305	21.6783	21.7044	19.5759	17.7443	18.6601
AT5G51410.5;AT5G51410.4;AT5G51410.3;AT5G51410.2;AT5G51410.1	AT5G51410.5	unknown		LUC7 N terminus domain-containing protein	4.12743	0.00865532	2	nucleus	5	2	2	8.1	8.1	8.1	38.721	334	0	16.046	17.5823	17.6589	17.6206	12.9443	14.042	13.4931
AT5G54770.1	AT5G54770.1	THI4		thiazole biosynthetic enzyme chloroplast (ARA6) (THI1) (THI4)	4.7064	0.00595768	6	cytosol,plastid	1	4	4	16.9	16.9	16.9	36.664	349	0	33.828	20.1428	19.1205	19.6317	15.0116	14.8389	14.9253
AT5G55160.1;AT5G55160.2	AT5G55160.1	SUMO2		small ubiquitin-like modifier 2	2.12326	0.0377998	1	nucleus	2	3	3	28.2	28.2	18.4	11.654	103	0	20.158	14.9663	15.7085	15.3374	13.7102	12.7181	13.2141
AT5G55210.1	AT5G55210.1	unknown		hypothetical protein	3.67106	0.0522949	1	cytosol,plastid	1	3	3	20.8	20.8	20.8	18.527	168	0	18.143	16.7081	18.3599	17.534	14.8549	12.871	13.863
AT5G55670.2;AT5G55670.1	AT5G55670.2	unknown		RNA-binding (RRM/RBD/RNP motifs) family protein	3.6369	0.037131	5	nucleus	2	3	3	4.8	4.8	4.8	64.024	585	0	22.39	17.581	17.8778	17.7294	13.0525	15.1325	14.0925
AT5G56010.1;AT5G56000.1	AT5G56010.1	HS903		heat shock protein 81-3	2.07164	0.0219382	3	cytosol	2	28	28	36.2	36.2	4.3	80.051	699	0	323.31	24.1118	23.3463	23.729	21.8918	21.423	21.6574
AT5G56030.1;AT5G56030.2	AT5G56030.1	HS902		heat shock protein 81-2	2.4462	0.0563485	2	cytosol,nucleus	2	26	1	33.5	1.6	1.6	80.063	699	0.0082889	6.5096	17.5846	17.0356	17.3101	15.72	14.0078	14.8639
AT5G57290.2;AT5G57290.3;AT5G57290.1	AT5G57290.2	RLA32		60S acidic ribosomal protein family	8.68294	0.00853847	2	cytosol	3	1	1	20.2	20.2	20.2	8.9448	89	0	45.625	22.8047	24.026	23.4154	13.7586	15.7063	14.7325
AT5G58290.1	AT5G58290.1	PRS6B	Yes	regulatory particle triple-A ATPase 3	6.41132	0.0142744	15	cytosol,nucleus	1	12	11	37	34.1	34.1	45.751	408	0	93.675	21.5191	21.9006	21.7099	14.208	16.3891	15.2985
AT5G59290.4;AT5G59290.3;AT3G46440.2;AT3G46440.1;AT5G59290.1;AT5G59290.2;AT2G28760.3;AT2G28760.2;AT2G28760.1;AT2G28760.4	AT5G59290.4	UXS3		UDP-glucuronic acid decarboxylase 3	4.12871	0.00307724	3	cytosol	14	4	4	15.7	15.7	13.1	35.429	313	0	25.791	19.1681	18.6899	18.929	14.5796	15.021	14.8003
AT5G60030.3;AT5G60030.1;AT5G60030.2	AT5G60030.3	unknown		hypothetical protein	1.71283	0.0411408	11	nucleus	3	7	7	36.8	36.8	36.8	26.856	231	0	66.373	22.1358	22.0905	22.1132	19.8766	20.9241	20.4003
AT5G62190.1	AT5G62190.1	RH7		DEAD box RNA helicase (PRH75)	1.65678	0.00518879	20	nucleus	1	12	12	20.6	20.6	20.6	72.89	671	0	97.921	19.9962	20.1911	20.0936	18.5763	18.2974	18.4368
AT5G62700.1;AT5G62690.1	AT5G62700.1	TBB3	Yes	tubulin beta chain 3	2.10966	0.0487163	4	cytosol	2	18	5	43.6	17.6	11.6	50.733	450	0	251.81	22.7076	23.6393	23.1735	21.6018	20.5259	21.0638
AT5G64350.1	AT5G64350.1	FKB12		FK506-binding protein 12	3.91675	0.0133485	2	cytosol	1	1	1	11.6	11.6	11.6	11.987	112	0.0099415	6.4204	19.8921	18.6958	19.2939	15.6394	15.1149	15.3772
AT5G64460.8;AT5G64460.6;AT5G64460.4;AT5G64460.3;AT5G64460.2;AT5G64460.10;AT5G64460.1	AT5G64460.8	PGML1		Phosphoglycerate mutase family protein	3.1006	0.0396519	3	cytosol	7	2	2	9.2	9.2	9.2	31.599	282	0	12.804	18.7834	16.9322	17.8578	14.8414	14.673	14.7572
AT5G64760.3;AT5G64760.2;AT5G64760.1;AT5G09900.2;AT5G09900.1;AT5G09900.3	AT5G64760.3	PS12B		regulatory particle non-ATPase subunit 5B	3.02261	0.00498493	4	cytosol,nucleus	6	3	3	7.3	7.3	7.3	48.7	422	0	17.693	18.1679	18.1997	18.1838	14.8575	15.4648	15.1612
AT5G65010.1;AT5G65010.2	AT5G65010.1	ASNS2		asparagine synthetase 2	4.09359	0.0518773	12	golgi	4	9	9	20.9	20.9	20.9	65.029	578	0	57.943	20.2375	19.8336	20.0356	17.3602	14.5237	15.942
AT5G65620.1;AT5G65620.2	AT5G65620.1	OOPDA		Zincin-like metalloproteases family protein	4.3568	0.0128824	4	cytosol,plastid	2	7	7	11.5	11.5	3.2	88.756	791	0	56.521	20.2424	19.3155	19.779	15.9642	14.8801	15.4222
AT5G65900.1	AT5G65900.1	RH27		DEA(D/H)-box RNA helicase family protein	4.53653	0.0138879	9	nucleus	1	5	5	9.3	9.3	9.3	72.052	633	0	38.195	18.3393	18.0751	18.2072	12.9098	14.4315	13.6707
AT5G66420.2;AT5G66420.1;AT5G66420.3	AT5G66420.2	unknown		TIM-barrel signal transduction protein	4.58377	0.0127222	12	cytosol	3	10	10	20.6	20.6	20.6	80.718	754	0	72.796	19.695	18.939	19.317	15.3757	14.0907	14.7332
ATCG00120.1	ATCG00120.1	ATPA		ATP synthase subunit alpha	2.69248	0.0231931	26	cytosol,plastid	1	18	17	36.9	35.5	35.5	55.328	507	0	323.31	26.9853	26.3134	26.6493	24.4552	23.4585	23.9568
ATCG00170.1	ATCG00170.1	RPOC2		DNA-directed RNA polymerase family protein	3.82749	0.0129678	34	cytosol,plastid	1	24	24	20.2	20.2	20.2	156.36	1376	0	166.3	19.3299	19.9872	19.6585	15.2951	16.367	15.831
ATCG00180.1	ATCG00180.1	RPOC1		DNA-directed RNA polymerase family protein	3.73113	0.0442774	10	cytosol,plastid	1	6	6	10.7	10.7	10.7	78.582	680	0	57.882	19.5063	17.8517	18.679	14.0912	15.8045	14.9479
ATCG00190.1	ATCG00190.1	RPOB	Yes	RNA polymerase subunit beta	5.79876	0.00512492	24	cytosol,plastid	1	19	19	22.9	22.9	22.9	121.06	1072	0	228.99	18.9748	19.1278	19.0513	13.8392	12.6658	13.2525
ATCG00490.1	ATCG00490.1	RBL		ribulose-bisphosphate carboxylase	1.71159	0.022835	38	cytosol,plastid	3	31	31	64.5	64.5	64.5	52.954	479	0	323.31	27.8312	27.8463	27.8387	26.5059	25.7483	26.1271
ATCG00500.1	ATCG00500.1	ACCD	Yes	acetyl-CoA carboxylase carboxyl transferase subunit beta	5.0325	0.0499346	11	cytosol,plastid	1	8	8	18.4	18.4	18.4	55.609	488	0	60.257	21.1878	21.5488	21.3683	18.0484	14.6231	16.3358
ATCG00580.1	ATCG00580.1	PSBE		photosystem II reaction center protein E	4.26436	0.00436369	3	cytosol,plastid	1	2	2	22.9	22.9	22.9	9.3965	83	0.00072516	12.07	18.2387	17.7928	18.0157	14.0847	13.4181	13.7514
ATCG00660.1	ATCG00660.1	RK20	Yes	ribosomal protein L20	4.60502	0.0168233	2	cytosol,plastid	1	3	3	20.5	20.5	20.5	14.163	117	0	20.351	18.8335	19.2338	19.0337	13.5853	15.2719	14.4286
ATCG00800.1	ATCG00800.1	RR3		structural constituent of ribosome	1.76023	0.00194045	22	cytosol,plastid	1	15	15	59.2	59.2	59.2	25.188	218	0	166.95	24.8866	25.1026	24.9946	23.2552	23.2136	23.2344
ATCG00820.1	ATCG00820.1	RR19		ribosomal protein S19	8.50988	0.00461198	4	cytosol,plastid	1	4	4	44.6	44.6	44.6	10.576	92	0	34.171	21.837	23.4823	22.6596	14.1733	14.1262	14.1497
ATMG00070.1	ATMG00070.1	NDUS3		NADH dehydrogenase subunit 9	2.7733	0.0138357	2	mitochondrion	1	1	1	5.3	5.3	5.3	22.687	190	0.0055521	6.7903	17.9387	17.9321	17.9354	14.691	15.6333	15.1621
ATMG00080.1	ATMG00080.1	RM16		ribosomal protein L16	2.48545	0.0348224	2	mitochondrion	1	1	1	8.4	8.4	8.4	20.046	179	0.0026596	8.3747	17.9813	17.99	17.9856	14.8076	16.1928	15.5002

## Sheet: RBP47_HS (tsn1 tsn2)
Dataset EV3: Full list of significantly enriched proteins with GFP-RBP47 versus GFP under heat stress (HS) condition (tsn1 tsn2 background)
Protein Ids	Majority protein Ids	Gene name	Description	Difference (Log2 ratio GFP-RBP47/GFP)	P-value (T-test GFP-RBP47/GFP)	Unique peptides	Localization (SUBA consensus)	Number of proteins	Peptides	Razor + unique peptides	Sequence coverage [%]	Unique + razor sequence coverage [%]	Unique sequence coverage [%]	Mol. weight [kDa]	Sequence length	Q-value	Score	iBAQ Intensity GFP-RBP47 R1	iBAQ Intensity GFP-RBP47 R2	iBAQ Intensity GFP-RBP47 Av.	iBAQ Intensity GFP R1	iBAQ Intensity GFP R2	iBAQ Intensity GFP Av.	.
AT1G07400.1;AT1G59860.1	AT1G07400.1	HS178	HSP20-like chaperones superfamily protein	4.49231	0.0101335	4	unknown	2	3	3	28	28	28	17.828	157	0	18.354	18.7371	18.8867	18.8119	14.9647	13.6745	14.3196
AT1G09020.1	AT1G09020.1	SNF4	sucrose nonfermenting-like protein	3.6908	0.0144692	1	golgi	1	3	3	7	7	7	53.466	487	0	18.9	17.7827	16.7507	17.2667	13.9576	13.1942	13.5759
AT1G09210.1	AT1G09210.1	CALR2	calreticulin 1b	1.92931	0.0570283	1	endoplasmic reticulum	1	12	6	29.7	19.6	19.6	48.156	424	0	45.656	16.4567	15.0911	15.7739	14.054	13.6353	13.8446
AT1G11840.4;AT1G11840.3;AT1G11840.2;AT1G11840.1;AT1G11840.6;AT1G11840.5	AT1G11840.4	GLX1	glyoxalase/bleomycin resistance protein/dioxygenase superfamily protein	1.6175	0.0516923	11	cytosol	6	6	6	22.6	22.6	22.6	31.928	283	0	38.088	20.9474	21.7264	21.3369	19.3103	20.1285	19.7194
AT1G19550.1;AT1G19570.1	AT1G19550.1	unknown	Glutathione S-transferase family protein	3.65821	0.00471319	6	cytosol	2	3	3	20.9	20.9	20.9	17.061	153	0	21.91	21.3319	21.9592	21.6455	18.1593	17.8154	17.9873
AT1G19990.1	AT1G19990.1	unknown	nucleolin	3.05693	0.0397432	2	nucleus	1	2	2	7.6	7.6	7.6	28.236	251	0.0014184	11.789	17.7502	16.7945	17.2724	13.4322	14.9986	14.2154
AT1G20620.1;AT1G20620.5;AT1G20620.6;AT1G20620.2;AT1G20620.4;AT1G20620.7	AT1G20620.1	CATA3	catalase 3	2.06842	0.0284644	21	peroxisome	6	22	22	56.9	56.9	43.7	56.695	492	0	323.31	24.6246	25.181	24.9028	23.2687	22.4	22.8344
AT1G49600.1;AT1G49600.3;AT1G49600.2;AT1G47490.2;AT1G47500.2;AT1G47490.1;AT1G47500.1	AT1G49600.1	RB47A	RNA-binding protein 47A	9.91979	0.00367844	2	nucleus	7	7	3	12.6	5.6	5.6	48.483	445	0	41.498	23.3464	24.766	24.0562	14.6141	13.6587	14.1364
AT1G52040.1	AT1G52040.1	JAL7	myrosinase-binding protein 1	4.65077	0.00398657	5	cytosol	1	4	4	8.9	8.9	8.9	50.166	462	0	36.337	19.6345	18.9186	19.2766	14.8412	14.4104	14.6258
AT1G52400.1;AT1G52400.3;AT1G52400.2	AT1G52400.1	BGL18	beta glucosidase 18	4.87765	0.0521361	8	peroxisome	3	5	5	9.7	9.7	9.7	60.459	528	0	61.043	18.9054	20.1449	19.5251	13.0516	16.2433	14.6475
AT1G53540.1;AT3G46230.1;AT5G59720.1	AT1G53540.1	HS17C	HSP20-like chaperones superfamily protein	6.27517	0.00644264	5	cytosol	4	3	3	21	21	21	17.604	157	0	17.424	20.3187	21.7564	21.0375	14.7874	14.7373	14.7624
AT1G68010.3;AT1G68010.1;AT1G68010.2	AT1G68010.3	HPR1	hydroxypyruvate reductase	4.16932	0.0025585	3	peroxisome	3	6	6	22.8	22.8	22.8	39.761	360	0	40.026	17.6063	18.0594	17.8328	13.8593	13.4677	13.6635
AT1G70600.1	AT1G70600.1	R27A3	Ribosomal protein L18e/L15 superfamily protein	1.95925	0.0471325	2	cytosol	1	6	6	43.2	43.2	12.3	16.455	146	0	46.487	24.4782	23.9542	24.2162	21.6639	22.8499	22.2569
AT1G74310.1;AT1G74310.2	AT1G74310.1	CLPB1	heat shock protein 101	3.67032	0.0357163	5	cytosol	2	5	5	6.4	6.4	6.4	101.29	911	0	30.661	18.4036	16.7827	17.5931	14.5704	13.2752	13.9228
AT1G75670.3;AT1G75670.2;AT1G75670.1	AT1G75670.3	unknown	DNA-directed RNA polymerase	4.12721	0.0389919	3	nucleus	3	2	2	7.1	7.1	7.1	17.769	156	0.00072569	12.073	20.1398	18.2996	19.2197	15.9018	14.2831	15.0925
AT1G77180.3;AT1G77180.2;AT1G77180.1	AT1G77180.3	SKIP	chromatin protein family	2.24397	0.0312047	3	nucleus	3	4	4	10.2	10.2	10.2	57.726	511	0	24.684	17.561	16.4034	16.9822	14.632	14.8445	14.7382
AT2G24060.1	AT2G24060.1	eIF32	Translation initiation factor 3 protein	1.71439	0.0553741	8	plastid	1	9	7	33.7	26.9	26.9	35.141	312	0	58.503	18.868	20.1092	19.4886	17.8351	17.7133	17.7742
AT2G34970.1	AT2G34970.1	unknown	Trimeric LpxA-like enzyme	1.98562	0.011687	8	cytosol	2	8	8	14.1	14.1	14.1	81.863	730	0	58.004	18.4702	18.4934	18.4818	16.805	16.1874	16.4962
AT2G37080.1;AT2G37080.2;AT2G37080.3	AT2G37080.1	ICR2	ROP interactive partner 3	2.24938	0.0093448	6	plastid	3	7	7	13.7	13.7	13.7	65.857	583	0	78.08	17.8127	18.4365	18.1246	15.8768	15.8736	15.8752
AT2G39990.1	AT2G39990.1	eEIF3F	eukaryotic translation initiation factor 2	3.60513	0.0570084	10	cytosol,nucleus	1	6	6	31.7	31.7	31.7	31.862	293	0	90.376	19.9376	20.6272	20.2824	17.9662	15.3884	16.6773
AT2G40660.1	AT2G40660.1	unknown	Nucleic acid-binding%2C OB-fold-like protein	2.29809	0.0368524	2	cytosol	1	1	1	4.4	4.4	4.4	42.088	389	0.0026042	7.5951	16.839	17.9139	17.3764	14.6935	15.4632	15.0783
AT2G42520.3;AT2G42520.2;AT2G42520.1;AT3G58570.1	AT2G42520.3	RH37	P-loop containing nucleoside triphosphate hydrolases superfamily protein	2.9962	0.0450151	1	nucleus	4	6	6	10.7	10.7	7.1	67.625	633	0	38.875	16.4908	18.1688	17.3298	14.8113	13.8559	14.3336
AT2G43770.1	AT2G43770.1	unknown	Transducin/WD40 repeat-like superfamily protein	2.58356	0.00320962	4	nucleus	1	8	8	31.5	31.5	31.5	37.885	343	0	86.529	17.3139	16.9338	17.1238	14.6247	14.4558	14.5403
AT2G46020.6;AT2G46020.5;AT2G46020.1;AT2G46020.4;AT2G46020.3;AT2G46020.2	AT2G46020.6	BRM	transcription regulatory protein SNF2	1.98882	0.0163396	3	nucleus	6	6	6	4	4	4	245.44	2192	0	52.477	15.9881	16.3984	16.1932	13.8981	14.5107	14.2044
AT2G47610.1	AT2G47610.1	RL7A1	Ribosomal protein L7Ae/L30e/S12e/Gadd45 family protein	1.87178	0.0227215	2	cytosol	1	12	12	38.9	38.9	8.2	29.129	257	0	323.31	23.4615	22.885	23.1732	21.0053	21.5975	21.3014
AT3G01390.4;AT3G01390.3;AT3G01390.2;AT3G01390.1	AT3G01390.4	VATG1	vacuolar membrane ATPase 10	7.25905	0.000325133	4	vacuole	4	3	3	41.8	41.8	41.8	12.397	110	0	60.12	21.4921	21.8538	21.673	14.374	14.4539	14.4139
AT3G07230.1	AT3G07230.1	unknown	wound-responsive protein-like protein	2.1126	0.0496414	4	cytosol	1	2	2	45.7	45.7	45.7	5.3049	46	0	122.92	25.1604	25.1587	25.1595	22.3265	23.7674	23.047
AT3G08590.1;AT3G08590.2;AT1G09780.1	AT3G08590.1	PMG2	Phosphoglycerate mutase%2C 2%2C3-bisphosphoglycerate-independent	1.84691	0.0518025	2	cytosol	3	2	2	4.5	4.5	4.5	60.763	560	0.00073746	12.303	15.5162	16.1639	15.84	14.5518	13.4344	13.9931
AT3G12390.1	AT3G12390.1	NACA1	Nascent polypeptide-associated complex (NAC)%2C alpha subunit family protein	1.50796	0.00472353	6	nucleus	1	7	7	38.9	38.9	19.2	21.982	203	0	83.605	24.3659	24.6261	24.496	22.9183	23.0577	22.988
AT3G13920.4	AT3G13920.4	eIF4A1	eukaryotic translation initiation factor 4A1	4.3736	4.21721e-05	0	cytosol	1	13	2	33.9	5.4	0	46.136	407	0	13.968	19.2749	19.2679	19.2714	14.9378	14.8578	14.8978
AT3G16470.4;AT3G16470.3;AT3G16470.2;AT3G16470.1	AT3G16470.4	JAL35	Mannose-binding lectin superfamily protein	3.16967	0.0107342	6	cytosol	4	4	4	20.2	20.2	20.2	31.984	297	0	63.582	21.2718	20.3279	20.7999	17.6214	17.639	17.6302
AT3G19130.1	AT3G19130.1	RBP47	RNA-binding protein 47B	10.8106	0.0118628	12	nucleus	3	15	15	42.1	42.1	34.9	48.118	435	0	323.31	26.223	27.7913	27.0071	17.6998	14.6933	16.1966
AT3G20390.1;AT3G20390.2	AT3G20390.1	RIDA	endoribonuclease L-PSP family protein	5.521	0.00809071	2	plastid	2	2	2	12.8	12.8	12.8	19.816	187	0	13.299	18.8416	20.1461	19.4938	14.2558	13.6899	13.9728
AT3G52880.1;AT3G52880.2	AT3G52880.1	MDAR1	monodehydroascorbate reductase 1	2.62133	0.0502212	6	peroxisome	2	5	5	17.1	17.1	17.1	46.487	434	0	34.995	17.8309	18.1674	17.9991	14.4936	16.262	15.3778
AT3G55750.1;AT1G74270.1	AT3G55750.1	R35A4	Ribosomal protein L35Ae family protein	7.13779	0.0498734	0	cytosol	2	4	4	47.7	47.7	22.5	12.785	111	0	91.398	23.3851	22.0652	22.7251	17.9373	13.2374	15.5873
AT4G00450.3;AT4G00450.2;AT4G00450.1	AT4G00450.3	MED12	RNA polymerase II transcription mediator	3.39143	0.0306666	3	plasma membrane	3	7	7	4.9	4.9	4.9	247.22	2235	0	43.209	18.1245	17.8432	17.9838	13.7228	15.4621	14.5924
AT4G08310.1	AT4G08310.1	unknown	DNA ligase	4.12426	0.0591013	4	nucleus	1	4	4	8.5	8.5	8.5	56.235	504	0	25.071	18.6245	17.0383	17.8314	12.3641	15.0502	13.7072
AT4G08870.1;AT4G08870.2	AT4G08870.1	ARGI2	Arginase/deacetylase superfamily protein	4.63075	0.0217441	8	mitochondrion	2	8	8	34.9	34.9	29.4	37.98	344	0	70.718	19.6659	20.1373	19.9016	14.3005	16.2412	15.2709
AT4G10710.1;AT4G10710.2;AT4G10710.3	AT4G10710.1	SPT16	global transcription factor C	2.35062	0.0325601	4	nucleus	3	7	7	7.4	7.4	7.4	120.58	1074	0	41.969	16.4638	15.7724	16.1181	14.2955	13.2395	13.7675
AT4G11010.1;AT4G23900.1;AT4G23895.3	AT4G11010.1	NDK3	nucleoside diphosphate kinase 3	1.85907	0.00317017	5	mitochondrion	3	4	4	16.4	16.4	16.4	25.734	238	0	24.425	19.5046	19.7302	19.6174	17.8553	17.6614	17.7583
AT4G17330.3;AT4G17330.2;AT4G17330.1	AT4G17330.3	unknown	G2484-1 protein	1.70289	0.0424807	2	nucleus	3	3	3	2.1	2.1	2.1	214.2	2002	0	18.806	15.1667	15.6239	15.3953	14.1715	13.2134	13.6924
AT4G31880.1;AT4G31880.2	AT4G31880.1	unknown	transcriptional regulator	1.5169	0.0200914	24	nucleus	2	17	17	24.7	24.7	24.7	94.208	873	0	168.8	21.7825	21.161	21.4718	19.9125	19.9972	19.9549
AT4G38600.1;AT4G38600.3;AT4G38600.2	AT4G38600.1	UPL3	HECT ubiquitin protein ligase family protein KAK	1.60157	0.0172737	4	golgi	3	10	10	7.5	7.5	7.5	202.93	1888	0	81.219	16.0001	16.1946	16.0974	14.7856	14.2061	14.4958
AT4G39080.1	AT4G39080.1	VHAA3	vacuolar proton ATPase A3	2.13709	0.0256967	1	vacuole	2	3	3	4.4	4.4	4.4	92.832	821	0	17.585	16.8307	16.0214	16.4261	14.5896	13.9883	14.289
AT4G39420.3;AT4G39420.1;AT4G39420.4;AT4G39420.2	AT4G39420.3	unknown	spatacsin carboxy-terminus protein	1.82308	0.0584475	2	cytosol	4	6	6	3.5	3.5	3.5	267.47	2397	0	37.577	13.9542	14.9283	14.4413	13.0997	12.1367	12.6182
AT5G06110.2;AT5G06110.1	AT5G06110.2	unknown	DnaJ and myb-like DNA-binding domain-containing protein	1.75294	0.0512855	3	nucleus	2	7	5	12.1	7.8	7.8	75.632	663	0	31.979	17.1033	16.6159	16.8596	15.6651	14.5482	15.1067
AT5G10450.2;AT5G10450.1;AT5G10450.3;AT5G10450.4	AT5G10450.2	GRF6	G-box regulating factor 6	2.57171	0.0108305	9	cytosol	4	9	7	36.2	28.9	22.4	27.718	246	0	65.816	21.6602	22.04	21.8501	18.9438	19.613	19.2784
AT5G12250.1	AT5G12250.1	TBB6	beta-6 tubulin	2.43145	0.0350911	1	cytosol	1	15	4	37	14.9	14.9	50.585	449	0	40.76	17.3277	16.3542	16.841	13.934	14.885	14.4095
AT5G13780.1	AT5G13780.1	NAA10	Acyl-CoA N-acyltransferases (NAT) superfamily protein	5.02043	0.0132181	2	cytosol	1	2	2	12.5	12.5	12.5	21.714	192	0	22.294	18.0315	18.6826	18.3571	12.57	14.1033	13.3366
AT5G14670.3;AT5G14670.2;AT1G10630.1;AT3G62290.3;AT3G62290.2;AT3G62290.1;AT2G47170.3;AT2G47170.2;AT2G47170.1;AT1G70490.7;AT1G70490.6;AT1G70490.5;AT1G70490.4;AT1G70490.3;AT1G70490.2;AT1G70490.1;AT1G23490.1;AT1G10630.2;AT5G14670.1	AT5G14670.3	unknown	ADP-ribosylation factor A1B	5.84109	0.00738455	3	golgi	19	3	3	22.1	22.1	22.1	20.693	181	0	36.828	18.6775	20.0877	19.3826	13.6762	13.4069	13.5416
AT5G19300.1	AT5G19300.1	unknown	methyltransferase C9orf114 protein	1.83366	0.039752	3	nucleus	1	4	4	13.3	13.3	13.3	44.879	398	0	28.116	18.0075	17.3819	17.6947	15.4081	16.3139	15.861
AT5G20950.2;AT5G20950.1;AT5G20950.3	AT5G20950.2	unknown	Glycosyl hydrolase family protein	1.96099	0.0258727	10	extracellular	7	12	12	23.9	23.9	23.9	67.926	624	0	111.86	19.895	19.881	19.888	17.4628	18.3913	17.927
AT5G46630.1;AT5G46630.2	AT5G46630.1	AP2M	Clathrin adaptor complexes medium subunit family protein	2.27509	0.001587	1	plasma membrane	2	2	2	4.3	4.3	4.3	49.322	438	0	12.624	16.3998	16.2919	16.3458	13.9542	14.1873	14.0707
AT5G51410.5;AT5G51410.4;AT5G51410.3;AT5G51410.2;AT5G51410.1	AT5G51410.5	unknown	LUC7 N terminus domain-containing protein	2.20385	0.0485297	1	nucleus	5	2	2	8.1	8.1	8.1	38.721	334	0	16.046	17.6404	16.1579	16.8992	14.7213	14.6693	14.6953
AT5G52640.1	AT5G52640.1	HS901	heat shock-like protein	3.24815	0.0307342	8	cytosol	1	13	7	18.9	11.1	11.1	80.635	700	0	49.723	18.8288	17.2391	18.034	14.4997	15.0719	14.7858
AT5G52870.1	AT5G52870.1	MAKR5	membrane-associated kinase regulator	1.66823	0.0326225	2	nucleus	1	1	1	4.3	4.3	4.3	36.485	326	0.0043997	7.0044	19.8755	20.6102	20.2428	18.8316	18.3176	18.5746
AT5G62700.1;AT5G62690.1	AT5G62700.1	TBB3	tubulin beta chain 3	1.58324	0.0419699	6	cytosol	2	18	5	43.6	17.6	11.6	50.733	450	0	251.81	22.2042	22.345	22.2746	21.1764	20.2063	20.6914
