# Supplementary material for: Tudor staphylococcal nuclease is a docking platform for stress granule components and is essential for SnRK1 activation in Arabidopsis
Source: EMBO J. 2021 Jul 21;40(17):e105043. doi: 10.15252/embj.2020105043 (PMC8447601; doi:10.15252/embj.2020105043)
Supplement: Supplementary file 7 — Source Data for Expanded View and Appendix [file EMBJ-40-e105043-s010.zip]

Archive with 4 entries (3 files):
- Appendix_and_EV_Figure_Source_data/
- Appendix_and_EV_Figure_Source_data/FigureEV4_Source_Data.pdf
- Appendix_and_EV_Figure_Source_data/Appendix_FigS7_Source_Data.pdf
- Appendix_and_EV_Figure_Source_data/FigureEV1_Source_Data.pdf
